# Supplementary material for: A High-Quality Chromosome-Level Genome Assembly and Comparative Analyses Provide Insights into the Adaptation of Chrysomya megacephala (Fabricius, 1794) (Diptera: Calliphoridae)
Source: Biology (Basel). 2025 Jul 22;14(8):913. doi: 10.3390/biology14080913 (PMC12383674; doi:10.3390/biology14080913)
Supplement: Supplementary file 1 [file biology-14-00913-s001.zip]

Archive with 2 entries (2 files):
- biology-3736216-supplementary/supplementary figures.pdf
- biology-3736216-supplementary/supplementary tables.xlsx
