# Supplementary material for: A High-Quality Chromosome-Level Genome Assembly and Comparative Analyses Provide Insights into the Adaptation of Chrysomya megacephala (Fabricius, 1794) (Diptera: Calliphoridae)
Source: Biology (Basel). 2025 Jul 22;14(8):913. doi: 10.3390/biology14080913 (PMC12383674; doi:10.3390/biology14080913)
Supplement: Supplementary file 1 [file biology-14-00913-s001.zip › biology-3736216-supplementary/supplementary tables.xlsx]

## Sheet: Table S1
Table S1 Statistics of sequencing data for Chrysomya megacephala
Libraries	Clean data (Gb)	Sequencing coverage (X )	Insert sizes (bp)
Survey	52	82.61	350
RNA	25.93	-	350
Hi-C	87.11	138.39	350
PacBio Hifi	26.11	41.48	20 Kb

## Sheet: TableS2 
Table S3. Repeat annotation in the Chrysomya megacephala genome.
Class	Copies	Length (bp)	Percentage of the genome (bp)
DNA	21710	4302532	0.0068
Academ-1	177	15136	0
Academ-2	9	596	0
Academ-H	4	194	0
CMC	2	118	0
CMC-Chapaev	292	18472	0
CMC-Chapaev-3	81	9151	0
CMC-EnSpm	16879	2839008	0.0045
CMC-Mirage	9	585	0
CMC-Transib	1904	152415	0.0002
Crypton	125	6435	0
Crypton-A	41	3010	0
Crypton-C	2	107	0
Crypton-F	32	1518	0
Crypton-H	562	96890	0.0002
Crypton-S	12	570	0
Crypton-V	514	33234	0.0001
Crypton-X	1	50	0
Dada	559	85008	0.0001
Ginger-1	2685	572990	0.0009
Ginger-2	36	3889	0
IS3EU	192	53312	0.0001
Kolobok	42	3061	0
Kolobok-E	16	1004	0
Kolobok-H	8	526	0
Kolobok-Hydra	217	15428	0
Kolobok-T2	335	20631	0
MULE-F	3	159	0
MULE-MuDR	70858	7113885	0.0113
MULE-NOF	233	16636	0
MULE-Ricksha	5	315	0
Maverick	2464	436713	0.0007
Maverick-Mavirus	3	139	0
Merlin	685	94367	0.0002
Novosib	10	485	0
P	550	48955	0.0001
P-Fungi	8	445	0
PIF	1	50	0
PIF-HarbS	2	112	0
PIF-Harbinger	1892	162514	0.0003
PIF-ISL2EU	74	4536	0
PIF-Spy	73	4431	0
PiggyBac	550	34026	0.0001
PiggyBac-A	9	479	0
PiggyBac-X	10	594	0
Sola-1	638	49324	0.0001
Sola-2	410	42844	0.0001
Sola-3	69	3872	0
TcMar	131	6641	0
TcMar-Ant1	8	400	0
TcMar-Cweed	2	102	0
TcMar-Fot1	538	56871	0.0001
TcMar-Gizmo	2	115	0
TcMar-IS885	4	232	0
TcMar-ISRm11	58	6132	0
TcMar-Mariner	4722	658300	0.001
TcMar-Mogwai	1	42	0
TcMar-Pogo	66	5802	0
TcMar-Sagan	16	1295	0
TcMar-Stowaway	164	10893	0
TcMar-Tc1	3332	818276	0.0013
TcMar-Tc2	25	1603	0
TcMar-Tc4	283	17591	0
TcMar-Tigger	901	146684	0.0002
TcMar-m44	12	658	0
Zator	25	1421	0
Zisupton	922	75814	0.0001
hAT	9520	1362379	0.0022
hAT-Ac	6436	655319	0.001
hAT-Blackjack	1663	133094	0.0002
hAT-Charlie	1170	97846	0.0002
hAT-Pegasus	103	29450	0
hAT-Restless	40	1304	0
hAT-Tag1	1259	174548	0.0003
hAT-Tip100	1952	121979	0.0002
hAT-hAT1	35	4164	0
hAT-hAT19	1385	147856	0.0002
hAT-hAT5	18	1286	0
hAT-hAT6	4	350	0
hAT-hATm	1213	93479	0.0001
hAT-hATw	42	3601	0
hAT-hATx	289	24122	0
hAT-hobo	306	48052	0.0001
	161640	20958452	0.033
LINE	2	103	0
CR1	1601	382691	0.0006
CR1-Zenon	80	5460	0
CRE	167	10490	0
CRE-Ambal	27	1354	0
CRE-Odin	24	1391	0
Deceiver	5	480	0
Dong-R4	46	3621	0
Dualen	17	799	0
I	994	137736	0.0002
I-Jockey	9397	2380309	0.0038
L1	9805	4005860	0.0064
L1-DRE	32	1863	0
L1-Tx1	478	36569	0.0001
L1-Zorro	1	50	0
L2	12390	821562	0.0013
Penelope	4661	1124402	0.0018
Proto1	13	541	0
Proto2	14	744	0
R1	2182	680849	0.0011
R1-LOA	4741	992890	0.0016
R2	287	72363	0.0001
R2-Hero	11	641	0
R2-NeSL	1029	51038	0.0001
RTE	67	10687	0
RTE-BovB	9851	2003691	0.0032
RTE-ORTE	1	51	0
RTE-RTE	230	14483	0
RTE-X	300	20311	0
Rex-Babar	58	3687	0
Tad1	170	10305	0
	58681	12777021	0.0203
LTR	89	6181	0
Caulimovirus	816	108076	0.0002
Copia	4764	1077392	0.0017
DIRS	243	16419	0
DIRS-Q	1	40	0
ERV	4	190	0
ERV-Foamy	1	52	0
ERV1	1767	186752	0.0003
ERV4	160	10988	0
ERVK	8679	1208742	0.0019
ERVL	143	27968	0
Gypsy	229977	30409956	0.0483
Ngaro	522	54737	0.0001
Pao	1998	1265458	0.002
Other	--	--	--
DNA_virus	4	202	0
RC	--	--	--
Helitron	45381	11451468	0.0182
Helitron-2	24	984	0
Retroposon	110	27199	0
L2-derived	1	15	0
SVA	1	49	0
	294685	45852868	0.0727
SINE	8	249	0
5S-Deu-L2	1	49	0
7SL	7	1665	0
B4	1	17	0
ID	163	10564	0
MIR	9	504	0
U	2	174	0
tRNA	490	29529	0
tRNA-CR1	2	68	0
tRNA-Ceph-RTE	4	253	0
tRNA-Core	78	5130	0
tRNA-Core-RTE	3	99	0
tRNA-Deu	1	75	0
tRNA-Deu-I	2	67	0
tRNA-Deu-L2	112	5260	0
tRNA-L2	9	502	0
tRNA-Meta	14	554	0
tRNA-R2	1	101	0
tRNA-RTE	16	820	0
tRNA-Sauria	1	66	0
tRNA-V	8	426	0
tRNA-V-CR1	1	17	0
tRNA-V-RTE	2	46	0
	935	56235	0
Unknown	951800	138357800	0.2198
centromeric	58	5998	0
interspersed	520758	218008374	0.3464
Low_complexity	73621	3831499	0.0061
Satellite	11363	6164447	0.0098
acro	8	513	0
centr	75	6477	0
macro	4	255	0
Simple_repeat	251167	15623836	0.0248
rRNA	601	572510	0.0009
snRNA	57	6961	0
tRNA	746	47683	0.0001
Total	1810200	244262555	0.3882

## Sheet: Table S3 
Table S4. Annotations of non-coding RNAs in the Chrysomya megacephala genome.
Class	Copies	Description
ribozyme
RNase_MRP	1	ribozyme	RNase MRP
RNaseP_nuc	1	ribozyme	Nuclear RNase P
miRNA
bantam	1	miRNA	microRNA bantam
let-7	1	miRNA	let-7 microRNA precursor
mir-1	1	miRNA	mir-1 microRNA precursor family
mir-10	1	miRNA	mir-10 microRNA precursor family
mir-1000	1	miRNA	mir-1000 microRNA precursor family
mir-12	1	miRNA	microRNA mir-12
mir-124	1	miRNA	mir-124 microRNA precursor family
mir-133	1	miRNA	mir-133 microRNA precursor family
mir-137	1	miRNA	microRNA mir-137
mir-14	1	miRNA	microRNA mir-14
mir-184	1	miRNA	microRNA mir-184
mir-190	1	miRNA	microRNA mir-190
mir-2	6	miRNA	mir-2 microRNA precursor
mir-210	2	miRNA	microRNA mir-210
mir-219	1	miRNA	mir-219 microRNA precursor family
mir-252	2	miRNA	microRNA mir-252
mir-263	2	miRNA	mir-263 microRNA precursor family
mir-274	1	miRNA	microRNA mir-274
mir-275	1	miRNA	microRNA mir-275
mir-276	2	miRNA	microRNA mir-276
mir-277	1	miRNA	microRNA mir-277
mir-278	2	miRNA	microRNA mir-278
mir-279	1	miRNA	microRNA mir-279
mir-282	2	miRNA	microRNA mir-282
mir-283	1	miRNA	microRNA mir-283
mir-284	1	miRNA	mir-284 microRNA precursor family
mir-286	2	miRNA	microRNA mir-286
mir-3	2	miRNA	microRNA mir-3
mir-305	1	miRNA	microRNA mir-305
mir-308	1	miRNA	microRNA mir-308
mir-31	2	miRNA	microRNA mir-31
mir-314	1	miRNA	microRNA mir-314
mir-315	1	miRNA	microRNA mir-315
mir-316	1	miRNA	microRNA mir-316
mir-317	1	miRNA	microRNA mir-317
mir-318	1	miRNA	microRNA mir-318
mir-33	1	miRNA	microRNA mir-33
mir-449	1	miRNA	microRNA mir-449
mir-46	2	miRNA	mir-46/mir-47/mir-281 microRNA precursor family
mir-5	1	miRNA	microRNA mir-5
mir-6	3	miRNA	mir-6 microRNA precursor
mir-67	2	miRNA	microRNA mir-67
mir-7	1	miRNA	mir-7 microRNA precursor
mir-8	1	miRNA	mir-8/mir-141/mir-200 microRNA precursor family
mir-87	1	miRNA	mir-87 microRNA precursor family
mir-9	2	miRNA	mir-9/mir-79 microRNA precursor family
mir-927	1	miRNA	microRNA mir-927
mir-929	1	miRNA	microRNA mir-929
mir-932	1	miRNA	microRNA mir-932
mir-957	1	miRNA	mir-957 microRNA precursor family
mir-965	1	miRNA	mir-965 microRNA precursor family
mir-970	1	miRNA	mir-970 microRNA precursor family
mir-980	1	miRNA	mir-980 microRNA precursor family
mir-981	1	miRNA	microRNA mir-981
mir-989	1	miRNA	mir-989 microRNA precursor family
mir-996	1	miRNA	microRNA mir-996
mir-998	1	miRNA	mir-998 microRNA precursor family
mir-999	1	miRNA	microRNA mir-999
mir-iab-4	1	miRNA	mir-iab-4 microRNA precursor family
lncRNA
Sphinx_1	1	lncRNA	Sphinx_ conserved region 1
Sphinx_2	1	lncRNA	Sphinx conserved region 2
leader
S4-Flavobacteria	255	leader	S4-Flavobacteria ribosomal protein leader
rRNA
5_8S_rRNA	94	rRNA	5.8S ribosomal RNA
5S_rRNA	252	rRNA	5S ribosomal RNA
LSU_rRNA_archaea	24	rRNA	Archaeal large subunit ribosomal RNA
LSU_rRNA_bacteria	3	rRNA	Bacterial large subunit ribosomal RNA
LSU_rRNA_eukarya	155	rRNA	Eukaryotic large subunit ribosomal RNA
SSU_rRNA_archaea	1	rRNA	Archaeal small subunit ribosomal RNA
SSU_rRNA_bacteria	1	rRNA	Bacterial small subunit ribosomal RNA
SSU_rRNA_eukarya	105	rRNA	Eukaryotic small subunit ribosomal RNA
SSU_rRNA_microsporidia	1	rRNA	Microsporidia small subunit ribosomal RNA
sRNA
BjrC68	1	sRNA	Bradyrhizobiaceae sRNA BjrC68
Gut-1	1	sRNA	Gut-1 RNA
snRNA
SCARNA8	1	snRNA; snoRNA; scaRNA	Small Cajal body specific RNA 8
snoCD11	1	snRNA; snoRNA; CD-box	Small nucleolar RNA CD11
snoMe18S-Um1356	2	snRNA; snoRNA; CD-box	Small nucleolar RNA Me18S-Um1356
snoMe28S-Am2589	18	snRNA; snoRNA; CD-box	Small nucleolar RNA Me28S-Am2589
snoMe28S-Am982	2	snRNA; snoRNA; CD-box	Small nucleolar RNA Me28S-Am982
snoMe28S-Cm2645	3	snRNA; snoRNA; CD-box	Small nucleolar RNA Me28S-Cm2645
snoMe28S-Cm3227	2	snRNA; snoRNA; CD-box	Small nucleolar RNA Me28S-Cm3227
snoMe28S-Gm1083	7	snRNA; snoRNA; CD-box	Small nucleolar RNA Me28S-Gm1083
snoMe28S-U3344	2	snRNA; snoRNA; CD-box	Small nucleolar RNA Me28S-U3344
snopsi18S-1377	3	snRNA; snoRNA; HACA-box	Small nucleolar RNA psi18S-1377
snopsi18S-1854	2	snRNA; snoRNA; HACA-box	Small nucleolar RNA psi18S-1854
snopsi18S-841	6	snRNA; snoRNA; HACA-box	Small nucleolar RNA psi18S-841/snoR66
snopsi28S-1192	4	snRNA; snoRNA; HACA-box	Small nucleolar RNA psi28S-1192
snopsi28S-3327	4	snRNA; snoRNA; HACA-box	Small nucleolar RNA psi28S-3327
snoR639	2	snRNA; snoRNA; HACA-box	Small nucleolar RNA snoR639/H1
SNORA14	1	snRNA; snoRNA; HACA-box	Small nucleolar RNA SNORA14
SNORA15	1	snRNA; snoRNA; HACA-box	Small nucleolar RNA SNORA15
snosnR61	1	snRNA; snoRNA; CD-box	Small nucleolar RNA snR61/Z1/Z11
snoU18	3	snRNA; snoRNA; CD-box	Small nucleolar RNA U18
snoU43	2	snRNA; snoRNA; CD-box	Small nucleolar RNA U43
snoU6-53	1	snRNA; snoRNA; CD-box	Small nucleolar RNA U6-53/MBII-28
snoU83D	2	snRNA; snoRNA; CD-box	Small nucleolar RNA U83
snoU85	1	snRNA; snoRNA; HACA-box	Small nucleolar RNA U85
U1	14	snRNA; splicing	U1 spliceosomal RNA
U11	1	snRNA; splicing	U11 spliceosomal RNA
U12	1	snRNA; splicing	U12 minor spliceosomal RNA
U2	16	snRNA; splicing	U2 spliceosomal RNA
U3	7	snRNA; snoRNA; CD-box	Small nucleolar RNA U3
U4	6	snRNA; splicing	U4 spliceosomal RNA
U4atac	1	snRNA; splicing	U4atac minor spliceosomal RNA
U5	12	snRNA; splicing	U5 spliceosomal RNA
U6	13	snRNA; splicing	U6 spliceosomal RNA
U6atac	3	snRNA; splicing	U6atac minor spliceosomal RNA
tRNA
tRNA-Ala	78	tRNA
tRNA-Arg	53	tRNA
tRNA-Asn	39	tRNA
tRNA-Asp	50	tRNA
tRNA-Cys	17	tRNA
tRNA-Gln	42	tRNA
tRNA-Glu	57	tRNA
tRNA-Gly	59	tRNA
tRNA-His	27	tRNA
tRNA-Ile	38	tRNA
tRNA-iMet/Met	47	tRNA
tRNA-Leu	64	tRNA
tRNA-Lys	62	tRNA
tRNA-Phe	29	tRNA
tRNA-Pro	45	tRNA
tRNA-SeC	1	tRNA
tRNA-Ser	69	tRNA
tRNA-Thr	51	tRNA
tRNA-Trp	19	tRNA
tRNA-Tyr	44	tRNA
tRNA-Val	81	tRNA
Others
Arthropod_7SK	1	Arthropod 7SK RNA
Histone3	1615	Histone 3' UTR stem-loop
K_chan_RES	6	Potassium channel RNA editing signal
Metazoa_SRP	6	Metazoan signal recognition particle RNA
R2_retro_el	20	R2 RNA element
Total	3740

## Sheet: Table S4 
Table S5 Gene annotation results of Chrysomya megacephala
Characteries	Chrysomya megacephala
Structure annotation
Number of protein-coding genes	17071
Number of predicted protein sequences	23827
Mean protein length (aa)	554.5
Mean gene length (bp)	9950.5
Gene ratio	0.2699
Number of exons per gene	4.5
Mean exon length (bp)	411.7
Exon ratio	0.0508
Number of CDSs per gene	4.3
Mean CDS length (bp)	372.8
CDS ratio	0.0445
Number of introns per gene	3.4
Mean intron length (bp)	2586.3
Intron ratio	0.2191
Function annotation
Number of genes matching Uniprot records	15517
Number of genes labeled as "Uncharacterized protein"	628
Number of genes labeled as "unknown function"	1608
Number of genes with InterProScan annotations	12624
Number of genes with GO items from InterProScan annotations	7414
Number of genes with eggNOG annotations	14818
Number of genes with GO items from eggNOG annotations	10063
Number of genes with Enzyme Codes (EC) from eggNOG annotations	2860
Number of genes with KEGG ko terms from eggNOG annotations	8150
Number of genes with KEGG pathway terms from eggNOG annotations	5032
Number of genes with COG Functional Categories from eggNOG annotations	13425
Number of genes with GO items (combining InterProScan and eggNOG results)	11412
Number of genes with KEGG pathways items (combining InterProScan and eggNOG results)	5032

## Sheet: Table S5
Table S6 Statistics of gene families
Number of species	10
Number of genes	156656
Number of genes in orthogroups	148537
Number of unassigned genes	8119
Percentage of genes in orthogroups	94.8
Number of orthogroups with all species present	14928
Number of species-specific orthogroups	1657
Number of genes in species-specific orthogroups	6740
Percentage of genes in species-specific orthogroups	4.3
Mean orthogroup size	10
Number of orthogroups with all species present	6564
Number of single-copy orthogroups	2511
Species	01:01:01	N:N:N	Species-specific	Others	Unassigned
Aedes aegypti	2511	5806	1313	4142	841
Anopheles gambiae	2511	5250	702	3279	848
Bactrocera oleae	2511	7893	410	5637	351
Ceratitis capitata	2511	6970	209	5383	298
Chrysomya megacephala	2511	5684	1299	6810	767
Drosophila melanogaster	2511	5415	712	4052	1265
Lucilia cuprina	2511	7253	242	6148	353
Musca domestica	2511	7288	598	6175	314
Sarcophaga bullata	2511	6044	558	3819	2619
Stomoxys calcitrans	2511	7526	697	6113	463
1:1:1: Shared single-copy orthologs
N:N:N: Shared multi-copy orthologs
Species-specific: Species-specific genes
Others: Other orthologs
Unassigned: orthologs which cannot be assigned into any orthogroups

## Sheet: Table S6
Table S7 Gene quantity of different gene families
	CCE	CYP	GR	IR	OR	Total
Number of candidate genes by BITACORA	89	208	137	178	124	736
Number of retained genes	61	113	75	134	91	474
Number of abandoned genes	28	95	62	44	33	262

## Sheet: Table S7 
Table S8 Gene information of CYP
Chromosome	Type	Start	End	Orientation	Length
Cmeg_Chr1	mRNA	18489906	18491748	+	1842
Cmeg_Chr1	exon	18489906	18490204	+	298
Cmeg_Chr1	exon	18490273	18490786	+	513
Cmeg_Chr1	exon	18490846	18491500	+	654
Cmeg_Chr1	exon	18491556	18491748	+	192
Cmeg_Chr1	five_prime_UTR	18489906	18490001	+	95
Cmeg_Chr1	CDS	18490002	18490204	+	202
Cmeg_Chr1	CDS	18490273	18490786	+	513
Cmeg_Chr1	CDS	18490846	18491500	+	654
Cmeg_Chr1	CDS	18491556	18491722	+	166
Cmeg_Chr1	three_prime_UTR	18491723	18491748	+	25
Cmeg_Chr1	mRNA	18492823	18494607	+	1784
Cmeg_Chr1	exon	18492823	18493072	+	249
Cmeg_Chr1	exon	18493134	18493644	+	510
Cmeg_Chr1	exon	18493715	18494375	+	660
Cmeg_Chr1	exon	18494432	18494607	+	175
Cmeg_Chr1	five_prime_UTR	18492823	18492869	+	46
Cmeg_Chr1	CDS	18492870	18493072	+	202
Cmeg_Chr1	CDS	18493134	18493644	+	510
Cmeg_Chr1	CDS	18493715	18494375	+	660
Cmeg_Chr1	CDS	18494432	18494607	+	175
Cmeg_Chr1	mRNA	18498789	18500575	+	1786
Cmeg_Chr1	exon	18498789	18499020	+	231
Cmeg_Chr1	exon	18499091	18499601	+	510
Cmeg_Chr1	exon	18499672	18500332	+	660
Cmeg_Chr1	exon	18500391	18500575	+	184
Cmeg_Chr1	five_prime_UTR	18498789	18498817	+	28
Cmeg_Chr1	CDS	18498818	18499020	+	202
Cmeg_Chr1	CDS	18499091	18499601	+	510
Cmeg_Chr1	CDS	18499672	18500332	+	660
Cmeg_Chr1	CDS	18500391	18500569	+	178
Cmeg_Chr1	three_prime_UTR	18500570	18500575	+	5
Cmeg_Chr1	mRNA	18503549	18513198	+	9649
Cmeg_Chr1	exon	18503549	18503852	+	303
Cmeg_Chr1	exon	18511621	18512140	+	519
Cmeg_Chr1	exon	18512204	18512861	+	657
Cmeg_Chr1	exon	18512932	18513198	+	266
Cmeg_Chr1	five_prime_UTR	18503549	18503649	+	100
Cmeg_Chr1	CDS	18503650	18503852	+	202
Cmeg_Chr1	CDS	18511621	18512140	+	519
Cmeg_Chr1	CDS	18512204	18512861	+	657
Cmeg_Chr1	CDS	18512932	18513098	+	166
Cmeg_Chr1	three_prime_UTR	18513099	18513198	+	99
Cmeg_Chr1	mRNA	24510279	24516176	+	5897
Cmeg_Chr1	exon	24510279	24510313	+	34
Cmeg_Chr1	exon	24510423	24510663	+	240
Cmeg_Chr1	exon	24510726	24511111	+	385
Cmeg_Chr1	exon	24511165	24511281	+	116
Cmeg_Chr1	exon	24514951	24515401	+	450
Cmeg_Chr1	exon	24515459	24516176	+	717
Cmeg_Chr1	five_prime_UTR	24510279	24510313	+	34
Cmeg_Chr1	five_prime_UTR	24510423	24510624	+	201
Cmeg_Chr1	CDS	24510625	24510663	+	38
Cmeg_Chr1	CDS	24510726	24511111	+	385
Cmeg_Chr1	CDS	24511165	24511281	+	116
Cmeg_Chr1	CDS	24514951	24515401	+	450
Cmeg_Chr1	CDS	24515459	24516052	+	593
Cmeg_Chr1	three_prime_UTR	24516053	24516176	+	123
Cmeg_Chr1	mRNA	24518582	24520875	+	2293
Cmeg_Chr1	exon	24518582	24518685	+	103
Cmeg_Chr1	exon	24518739	24519136	+	397
Cmeg_Chr1	exon	24519204	24519320	+	116
Cmeg_Chr1	exon	24519698	24520139	+	441
Cmeg_Chr1	exon	24520201	24520875	+	674
Cmeg_Chr1	five_prime_UTR	24518582	24518622	+	40
Cmeg_Chr1	CDS	24518623	24518685	+	62
Cmeg_Chr1	CDS	24518739	24519136	+	397
Cmeg_Chr1	CDS	24519204	24519320	+	116
Cmeg_Chr1	CDS	24519698	24520139	+	441
Cmeg_Chr1	CDS	24520201	24520809	+	608
Cmeg_Chr1	three_prime_UTR	24520810	24520875	+	65
Cmeg_Chr1	mRNA	24523165	24524728	+	1563
Cmeg_Chr1	exon	24523165	24523379	+	214
Cmeg_Chr1	exon	24523440	24524064	+	624
Cmeg_Chr1	exon	24524120	24524728	+	608
Cmeg_Chr1	CDS	24523165	24523379	+	214
Cmeg_Chr1	CDS	24523440	24524064	+	624
Cmeg_Chr1	CDS	24524120	24524728	+	608
Cmeg_Chr1	mRNA	24525550	24527449	+	1899
Cmeg_Chr1	exon	24525550	24525641	+	91
Cmeg_Chr1	exon	24525712	24526100	+	388
Cmeg_Chr1	exon	24526161	24526277	+	116
Cmeg_Chr1	exon	24526344	24526785	+	441
Cmeg_Chr1	exon	24526841	24527449	+	608
Cmeg_Chr1	five_prime_UTR	24525550	24525578	+	28
Cmeg_Chr1	CDS	24525579	24525641	+	62
Cmeg_Chr1	CDS	24525712	24526100	+	388
Cmeg_Chr1	CDS	24526161	24526277	+	116
Cmeg_Chr1	CDS	24526344	24526785	+	441
Cmeg_Chr1	CDS	24526841	24527449	+	608
Cmeg_Chr1	mRNA	24531480	24540565	+	9085
Cmeg_Chr1	exon	24531480	24531665	+	185
Cmeg_Chr1	exon	24531725	24532119	+	394
Cmeg_Chr1	exon	24532184	24532300	+	116
Cmeg_Chr1	exon	24534220	24534412	+	192
Cmeg_Chr1	exon	24539589	24539846	+	257
Cmeg_Chr1	five_prime_UTR	24531480	24531563	+	83
Cmeg_Chr1	CDS	24531564	24531665	+	101
Cmeg_Chr1	CDS	24531725	24532119	+	394
Cmeg_Chr1	CDS	24532184	24532300	+	116
Cmeg_Chr1	CDS	24534220	24534412	+	192
Cmeg_Chr1	CDS	24539589	24539846	+	257
Cmeg_Chr1	CDS	24539909	24540511	+	602
Cmeg_Chr1	three_prime_UTR	24540512	24540565	+	53
Cmeg_Chr1	mRNA	24541110	24547643	+	6533
Cmeg_Chr1	exon	24543800	24544188	+	388
Cmeg_Chr1	exon	24544242	24544358	+	116
Cmeg_Chr1	exon	24546458	24546908	+	450
Cmeg_Chr1	exon	24546981	24547643	+	662
Cmeg_Chr1	exon	24541110	24541184	+	74
Cmeg_Chr1	CDS	24541110	24541184	+	74
Cmeg_Chr1	CDS	24543800	24544188	+	388
Cmeg_Chr1	CDS	24544242	24544358	+	116
Cmeg_Chr1	CDS	24546458	24546908	+	450
Cmeg_Chr1	CDS	24546981	24547583	+	602
Cmeg_Chr1	three_prime_UTR	24547584	24547643	+	59
Cmeg_Chr1	mRNA	49916677	49920573	+	3896
Cmeg_Chr1	exon	49916677	49916878	+	201
Cmeg_Chr1	exon	49916955	49917206	+	251
Cmeg_Chr1	exon	49919133	49920007	+	874
Cmeg_Chr1	exon	49920077	49920221	+	144
Cmeg_Chr1	exon	49920293	49920573	+	280
Cmeg_Chr1	five_prime_UTR	49916677	49916784	+	107
Cmeg_Chr1	CDS	49916785	49916878	+	93
Cmeg_Chr1	CDS	49916955	49917206	+	251
Cmeg_Chr1	CDS	49919133	49920007	+	874
Cmeg_Chr1	CDS	49920077	49920221	+	144
Cmeg_Chr1	CDS	49920293	49920477	+	184
Cmeg_Chr1	three_prime_UTR	49920478	49920573	+	95
Cmeg_Chr1	mRNA	70877510	70920116	-	42606
Cmeg_Chr1	exon	70877510	70877977	-	467
Cmeg_Chr1	exon	70878043	70878599	-	556
Cmeg_Chr1	exon	70884110	70884179	-	69
Cmeg_Chr1	exon	70884319	70884478	-	159
Cmeg_Chr1	exon	70884783	70884899	-	116
Cmeg_Chr1	exon	70884966	70885081	-	115
Cmeg_Chr1	exon	70919756	70920116	-	360
Cmeg_Chr1	five_prime_UTR	70919991	70920116	-	125
Cmeg_Chr1	CDS	70919756	70919990	-	234
Cmeg_Chr1	CDS	70884966	70885081	-	115
Cmeg_Chr1	CDS	70884783	70884899	-	116
Cmeg_Chr1	CDS	70884319	70884478	-	159
Cmeg_Chr1	CDS	70884110	70884179	-	69
Cmeg_Chr1	CDS	70878043	70878599	-	556
Cmeg_Chr1	CDS	70877637	70877977	-	340
Cmeg_Chr1	three_prime_UTR	70877510	70877636	-	126
Cmeg_Chr1	mRNA	85142967	85145482	+	2515
Cmeg_Chr1	exon	85142967	85143372	+	405
Cmeg_Chr1	exon	85144125	85145482	+	1357
Cmeg_Chr1	CDS	85142967	85143372	+	405
Cmeg_Chr1	CDS	85144125	85145482	+	1357
Cmeg_Chr1	mRNA	85251010	85296396	-	45386
Cmeg_Chr1	exon	85251010	85252220	-	1210
Cmeg_Chr1	exon	85295934	85296396	-	462
Cmeg_Chr1	CDS	85295934	85296396	-	462
Cmeg_Chr1	CDS	85251010	85252220	-	1210
Cmeg_Chr1	mRNA	88084264	88098051	-	13787
Cmeg_Chr1	exon	88084264	88084424	-	160
Cmeg_Chr1	exon	88084493	88084842	-	349
Cmeg_Chr1	exon	88086215	88086279	-	64
Cmeg_Chr1	exon	88086338	88086644	-	306
Cmeg_Chr1	exon	88090528	88090597	-	69
Cmeg_Chr1	exon	88097357	88097542	-	185
Cmeg_Chr1	exon	88097617	88097820	-	203
Cmeg_Chr1	exon	88097877	88098051	-	174
Cmeg_Chr1	CDS	88097877	88098051	-	174
Cmeg_Chr1	CDS	88097617	88097820	-	203
Cmeg_Chr1	CDS	88097357	88097542	-	185
Cmeg_Chr1	CDS	88090528	88090597	-	69
Cmeg_Chr1	CDS	88086338	88086644	-	306
Cmeg_Chr1	CDS	88086215	88086279	-	64
Cmeg_Chr1	CDS	88084493	88084842	-	349
Cmeg_Chr1	CDS	88084264	88084424	-	160
Cmeg_Chr1	mRNA	88117023	88120159	-	3136
Cmeg_Chr1	exon	88119985	88120159	-	174
Cmeg_Chr1	exon	88119710	88119913	-	203
Cmeg_Chr1	exon	88119466	88119651	-	185
Cmeg_Chr1	exon	88119276	88119345	-	69
Cmeg_Chr1	exon	88117739	88118045	-	306
Cmeg_Chr1	exon	88117247	88117670	-	423
Cmeg_Chr1	exon	88117023	88117183	-	160
Cmeg_Chr1	CDS	88119985	88120159	-	174
Cmeg_Chr1	CDS	88119710	88119913	-	203
Cmeg_Chr1	CDS	88119466	88119651	-	185
Cmeg_Chr1	CDS	88119276	88119345	-	69
Cmeg_Chr1	CDS	88117739	88118045	-	306
Cmeg_Chr1	CDS	88117247	88117670	-	423
Cmeg_Chr1	CDS	88117023	88117183	-	160
Cmeg_Chr1	mRNA	89186505	89191538	-	5033
Cmeg_Chr1	exon	89186505	89186668	-	163
Cmeg_Chr1	exon	89186763	89187189	-	426
Cmeg_Chr1	exon	89187248	89187394	-	146
Cmeg_Chr1	exon	89187464	89187590	-	126
Cmeg_Chr1	exon	89187706	89187778	-	72
Cmeg_Chr1	exon	89187830	89188015	-	185
Cmeg_Chr1	exon	89188075	89188272	-	197
Cmeg_Chr1	exon	89191364	89191538	-	174
Cmeg_Chr1	five_prime_UTR	89191518	89191538	-	20
Cmeg_Chr1	CDS	89191364	89191517	-	153
Cmeg_Chr1	CDS	89188075	89188272	-	197
Cmeg_Chr1	CDS	89187830	89188015	-	185
Cmeg_Chr1	CDS	89187706	89187778	-	72
Cmeg_Chr1	CDS	89187464	89187590	-	126
Cmeg_Chr1	CDS	89187248	89187394	-	146
Cmeg_Chr1	CDS	89186763	89187189	-	426
Cmeg_Chr1	CDS	89186505	89186668	-	163
Cmeg_Chr1	mRNA	131110620	131114403	+	3783
Cmeg_Chr1	exon	131110620	131111273	+	653
Cmeg_Chr1	exon	131111337	131111489	+	152
Cmeg_Chr1	exon	131113361	131113560	+	199
Cmeg_Chr1	exon	131113636	131114115	+	479
Cmeg_Chr1	exon	131114182	131114403	+	221
Cmeg_Chr1	five_prime_UTR	131110620	131110740	+	120
Cmeg_Chr1	CDS	131110741	131111273	+	532
Cmeg_Chr1	CDS	131111337	131111489	+	152
Cmeg_Chr1	CDS	131113361	131113560	+	199
Cmeg_Chr1	CDS	131113636	131114115	+	479
Cmeg_Chr1	CDS	131114182	131114348	+	166
Cmeg_Chr1	three_prime_UTR	131114349	131114403	+	54
Cmeg_Chr1	mRNA	136395707	136398798	-	3091
Cmeg_Chr1	exon	136395707	136395823	-	116
Cmeg_Chr1	exon	136395883	136396098	-	215
Cmeg_Chr1	exon	136396239	136396451	-	212
Cmeg_Chr1	exon	136396558	136396901	-	343
Cmeg_Chr1	exon	136396961	136397160	-	199
Cmeg_Chr1	exon	136397230	136397439	-	209
Cmeg_Chr1	exon	136398578	136398798	-	220
Cmeg_Chr1	CDS	136398578	136398798	-	220
Cmeg_Chr1	CDS	136397230	136397439	-	209
Cmeg_Chr1	CDS	136396961	136397160	-	199
Cmeg_Chr1	CDS	136396558	136396901	-	343
Cmeg_Chr1	CDS	136396239	136396451	-	212
Cmeg_Chr1	CDS	136395883	136396098	-	215
Cmeg_Chr1	CDS	136395707	136395823	-	116
Cmeg_Chr1	mRNA	139452890	139456412	+	3522
Cmeg_Chr1	exon	139452890	139453052	+	162
Cmeg_Chr1	exon	139453388	139453585	+	197
Cmeg_Chr1	exon	139453652	139453834	+	182
Cmeg_Chr1	exon	139454062	139454131	+	69
Cmeg_Chr1	exon	139454431	139454557	+	126
Cmeg_Chr1	exon	139454967	139455191	+	224
Cmeg_Chr1	exon	139455767	139456412	+	645
Cmeg_Chr1	five_prime_UTR	139452890	139452895	+	5
Cmeg_Chr1	CDS	139452896	139453052	+	156
Cmeg_Chr1	CDS	139453388	139453585	+	197
Cmeg_Chr1	CDS	139453652	139453834	+	182
Cmeg_Chr1	CDS	139454062	139454131	+	69
Cmeg_Chr1	CDS	139454431	139454557	+	126
Cmeg_Chr1	CDS	139454967	139455191	+	224
Cmeg_Chr1	CDS	139455767	139456408	+	641
Cmeg_Chr1	three_prime_UTR	139456409	139456412	+	3
Cmeg_Chr4	mRNA	22204392	22207242	+	2850
Cmeg_Chr4	exon	22204392	22204545	+	153
Cmeg_Chr4	exon	22204603	22204982	+	379
Cmeg_Chr4	exon	22206068	22206181	+	113
Cmeg_Chr4	exon	22206237	22207242	+	1005
Cmeg_Chr4	five_prime_UTR	22204392	22204458	+	66
Cmeg_Chr4	CDS	22204459	22204545	+	86
Cmeg_Chr4	CDS	22204603	22204982	+	379
Cmeg_Chr4	CDS	22206068	22206181	+	113
Cmeg_Chr4	CDS	22206237	22207242	+	1005
Cmeg_Chr4	mRNA	23494909	23505060	-	10151
Cmeg_Chr4	exon	23494909	23496323	-	1414
Cmeg_Chr4	exon	23504967	23505060	-	93
Cmeg_Chr4	CDS	23504967	23505060	-	93
Cmeg_Chr4	CDS	23494909	23496323	-	1414
Cmeg_Chr4	mRNA	35940593	36043487	-	102894
Cmeg_Chr4	exon	35940593	35940798	-	205
Cmeg_Chr4	exon	35940869	35941081	-	212
Cmeg_Chr4	exon	35945046	35945285	-	239
Cmeg_Chr4	exon	35945348	35945516	-	168
Cmeg_Chr4	exon	35945595	35945990	-	395
Cmeg_Chr4	exon	35946067	35946265	-	198
Cmeg_Chr4	exon	35946331	35946650	-	319
Cmeg_Chr4	exon	36043078	36043163	-	85
Cmeg_Chr4	exon	36043393	36043487	-	94
Cmeg_Chr4	five_prime_UTR	36043393	36043487	-	94
Cmeg_Chr4	five_prime_UTR	36043140	36043163	-	23
Cmeg_Chr4	CDS	36043078	36043139	-	61
Cmeg_Chr4	CDS	35946331	35946650	-	319
Cmeg_Chr4	CDS	35946067	35946265	-	198
Cmeg_Chr4	CDS	35945595	35945990	-	395
Cmeg_Chr4	CDS	35945348	35945516	-	168
Cmeg_Chr4	CDS	35945046	35945285	-	239
Cmeg_Chr4	CDS	35940869	35941081	-	212
Cmeg_Chr4	CDS	35940688	35940798	-	110
Cmeg_Chr4	three_prime_UTR	35940593	35940687	-	94
Cmeg_Chr4	mRNA	112007040	112009809	+	2769
Cmeg_Chr4	exon	112007040	112007493	+	453
Cmeg_Chr4	exon	112007556	112007570	+	14
Cmeg_Chr4	exon	112007690	112007730	+	40
Cmeg_Chr4	exon	112007793	112008433	+	640
Cmeg_Chr4	exon	112009332	112009532	+	200
Cmeg_Chr4	exon	112009597	112009809	+	212
Cmeg_Chr4	five_prime_UTR	112007040	112007116	+	76
Cmeg_Chr4	CDS	112007117	112007493	+	376
Cmeg_Chr4	CDS	112007556	112007570	+	14
Cmeg_Chr4	CDS	112007690	112007730	+	40
Cmeg_Chr4	CDS	112007793	112008433	+	640
Cmeg_Chr4	CDS	112009332	112009532	+	200
Cmeg_Chr4	CDS	112009597	112009713	+	116
Cmeg_Chr4	three_prime_UTR	112009714	112009809	+	95
Cmeg_Chr5	mRNA	3650542	3652782	-	2240
Cmeg_Chr5	exon	3650542	3651187	-	645
Cmeg_Chr5	exon	3651247	3651697	-	450
Cmeg_Chr5	exon	3651760	3651876	-	116
Cmeg_Chr5	exon	3651944	3652344	-	400
Cmeg_Chr5	exon	3652424	3652565	-	141
Cmeg_Chr5	five_prime_UTR	3652505	3652565	-	60
Cmeg_Chr5	CDS	3652424	3652504	-	80
Cmeg_Chr5	CDS	3651944	3652344	-	400
Cmeg_Chr5	CDS	3651760	3651876	-	116
Cmeg_Chr5	CDS	3651247	3651697	-	450
Cmeg_Chr5	CDS	3650597	3651187	-	590
Cmeg_Chr5	three_prime_UTR	3650542	3650596	-	54
Cmeg_Chr5	mRNA	8694110	8695672	+	1562
Cmeg_Chr5	exon	8695254	8695514	+	260
Cmeg_Chr5	exon	8695548	8695672	+	124
Cmeg_Chr5	CDS	8694110	8695187	+	1077
Cmeg_Chr5	CDS	8695254	8695514	+	260
Cmeg_Chr5	CDS	8695548	8695672	+	124
Cmeg_Chr5	mRNA	15650400	15657669	+	7269
Cmeg_Chr5	exon	15650400	15650610	+	210
Cmeg_Chr5	exon	15655221	15655330	+	109
Cmeg_Chr5	exon	15655396	15655675	+	279
Cmeg_Chr5	exon	15655749	15655818	+	69
Cmeg_Chr5	exon	15656535	15656661	+	126
Cmeg_Chr5	exon	15656756	15657176	+	420
Cmeg_Chr5	exon	15657239	15657669	+	430
Cmeg_Chr5	five_prime_UTR	15650400	15650456	+	56
Cmeg_Chr5	CDS	15650457	15650610	+	153
Cmeg_Chr5	CDS	15655221	15655330	+	109
Cmeg_Chr5	CDS	15655396	15655675	+	279
Cmeg_Chr5	CDS	15655749	15655818	+	69
Cmeg_Chr5	CDS	15656535	15656661	+	126
Cmeg_Chr5	CDS	15656756	15657176	+	420
Cmeg_Chr5	CDS	15657239	15657651	+	412
Cmeg_Chr5	three_prime_UTR	15657652	15657669	+	17
Cmeg_Chr5	mRNA	15661267	15666595	+	5328
Cmeg_Chr5	exon	15661267	15661426	+	159
Cmeg_Chr5	exon	15664870	15664979	+	109
Cmeg_Chr5	exon	15665042	15665324	+	282
Cmeg_Chr5	exon	15665384	15665453	+	69
Cmeg_Chr5	exon	15665516	15665642	+	126
Cmeg_Chr5	exon	15665705	15666125	+	420
Cmeg_Chr5	exon	15666183	15666595	+	412
Cmeg_Chr5	CDS	15661267	15661426	+	159
Cmeg_Chr5	CDS	15664870	15664979	+	109
Cmeg_Chr5	CDS	15665042	15665324	+	282
Cmeg_Chr5	CDS	15665384	15665453	+	69
Cmeg_Chr5	CDS	15665516	15665642	+	126
Cmeg_Chr5	CDS	15665705	15666125	+	420
Cmeg_Chr5	CDS	15666183	15666595	+	412
Cmeg_Chr5	mRNA	15639190	15645992	-	6802
Cmeg_Chr5	exon	15639190	15639404	-	214
Cmeg_Chr5	exon	15639477	15639665	-	188
Cmeg_Chr5	exon	15639725	15639980	-	255
Cmeg_Chr5	exon	15640082	15640255	-	173
Cmeg_Chr5	exon	15640403	15640529	-	126
Cmeg_Chr5	exon	15642553	15642622	-	69
Cmeg_Chr5	exon	15642686	15642965	-	279
Cmeg_Chr5	exon	15643041	15643150	-	109
Cmeg_Chr5	exon	15645801	15645992	-	191
Cmeg_Chr5	five_prime_UTR	15645973	15645992	-	19
Cmeg_Chr5	CDS	15645801	15645972	-	171
Cmeg_Chr5	CDS	15643041	15643150	-	109
Cmeg_Chr5	CDS	15642686	15642965	-	279
Cmeg_Chr5	CDS	15642553	15642622	-	69
Cmeg_Chr5	CDS	15640403	15640529	-	126
Cmeg_Chr5	CDS	15640082	15640255	-	173
Cmeg_Chr5	CDS	15639725	15639980	-	255
Cmeg_Chr5	CDS	15639477	15639665	-	188
Cmeg_Chr5	CDS	15639190	15639404	-	214
Cmeg_Chr5	mRNA	16244615	16246177	+	1562
Cmeg_Chr5	exon	16244615	16245692	+	1077
Cmeg_Chr5	exon	16245751	16246177	+	426
Cmeg_Chr5	CDS	16244615	16245692	+	1077
Cmeg_Chr5	CDS	16245751	16246169	+	418
Cmeg_Chr5	three_prime_UTR	16246170	16246177	+	7
Cmeg_Chr5	mRNA	16254996	16256653	+	1657
Cmeg_Chr5	exon	16254996	16256128	+	1132
Cmeg_Chr5	exon	16256193	16256653	+	460
Cmeg_Chr5	five_prime_UTR	16254996	16255050	+	54
Cmeg_Chr5	CDS	16255051	16256128	+	1077
Cmeg_Chr5	CDS	16256193	16256611	+	418
Cmeg_Chr5	three_prime_UTR	16256612	16256653	+	41
Cmeg_Chr5	mRNA	16279122	16280836	+	1714
Cmeg_Chr5	exon	16279122	16280306	+	1184
Cmeg_Chr5	exon	16280375	16280836	+	461
Cmeg_Chr5	five_prime_UTR	16279122	16279204	+	82
Cmeg_Chr5	CDS	16279205	16280306	+	1101
Cmeg_Chr5	CDS	16280375	16280793	+	418
Cmeg_Chr5	three_prime_UTR	16280794	16280836	+	42
Cmeg_Chr5	mRNA	16295420	16297109	+	1689
Cmeg_Chr5	exon	16295420	16296588	+	1168
Cmeg_Chr5	exon	16296658	16297109	+	451
Cmeg_Chr5	five_prime_UTR	16295420	16295492	+	72
Cmeg_Chr5	CDS	16295493	16296588	+	1095
Cmeg_Chr5	CDS	16296658	16297076	+	418
Cmeg_Chr5	three_prime_UTR	16297077	16297109	+	32
Cmeg_Chr5	mRNA	16316945	16321264	+	4319
Cmeg_Chr5	exon	16316945	16318755	+	1810
Cmeg_Chr5	exon	16320564	16321264	+	700
Cmeg_Chr5	five_prime_UTR	16316945	16317593	+	648
Cmeg_Chr5	CDS	16317594	16318755	+	1161
Cmeg_Chr5	CDS	16320564	16321006	+	442
Cmeg_Chr5	three_prime_UTR	16321007	16321264	+	257
Cmeg_Chr5	mRNA	16353134	16354677	+	1543
Cmeg_Chr5	exon	16353134	16354199	+	1065
Cmeg_Chr5	exon	16354262	16354677	+	415
Cmeg_Chr5	CDS	16353134	16354199	+	1065
Cmeg_Chr5	CDS	16354262	16354677	+	415
Cmeg_Chr5	mRNA	16257868	16259485	-	1617
Cmeg_Chr5	exon	16257868	16258293	-	425
Cmeg_Chr5	exon	16258360	16259485	-	1125
Cmeg_Chr5	five_prime_UTR	16259450	16259485	-	35
Cmeg_Chr5	CDS	16258360	16259449	-	1089
Cmeg_Chr5	CDS	16257875	16258293	-	418
Cmeg_Chr5	three_prime_UTR	16257868	16257874	-	6
Cmeg_Chr5	mRNA	16260977	16262552	-	1575
Cmeg_Chr5	exon	16260977	16261398	-	421
Cmeg_Chr5	exon	16261463	16262552	-	1089
Cmeg_Chr5	CDS	16261463	16262552	-	1089
Cmeg_Chr5	CDS	16260977	16261398	-	421
Cmeg_Chr5	mRNA	16266410	16267969	-	1559
Cmeg_Chr5	exon	16266410	16266831	-	421
Cmeg_Chr5	exon	16266886	16267969	-	1083
Cmeg_Chr5	CDS	16266886	16267969	-	1083
Cmeg_Chr5	CDS	16266410	16266831	-	421
Cmeg_Chr5	mRNA	16271557	16273209	-	1652
Cmeg_Chr5	exon	16271557	16272004	-	447
Cmeg_Chr5	exon	16272064	16273209	-	1145
Cmeg_Chr5	five_prime_UTR	16273166	16273209	-	43
Cmeg_Chr5	CDS	16272064	16273165	-	1101
Cmeg_Chr5	CDS	16271589	16272004	-	415
Cmeg_Chr5	three_prime_UTR	16271557	16271588	-	31
Cmeg_Chr5	mRNA	16275293	16277034	-	1741
Cmeg_Chr5	exon	16275293	16275796	-	503
Cmeg_Chr5	exon	16275856	16277034	-	1178
Cmeg_Chr5	five_prime_UTR	16276958	16277034	-	76
Cmeg_Chr5	CDS	16275856	16276957	-	1101
Cmeg_Chr5	CDS	16275369	16275796	-	427
Cmeg_Chr5	three_prime_UTR	16275293	16275368	-	75
Cmeg_Chr5	mRNA	16283530	16285163	-	1633
Cmeg_Chr5	exon	16283530	16284005	-	475
Cmeg_Chr5	exon	16284072	16284984	-	912
Cmeg_Chr5	exon	16285023	16285163	-	140
Cmeg_Chr5	CDS	16285023	16285163	-	140
Cmeg_Chr5	CDS	16284072	16284984	-	912
Cmeg_Chr5	CDS	16283587	16284005	-	418
Cmeg_Chr5	three_prime_UTR	16283530	16283586	-	56
Cmeg_Chr5	mRNA	16286662	16288689	-	2027
Cmeg_Chr5	exon	16286662	16287493	-	831
Cmeg_Chr5	exon	16287555	16288689	-	1134
Cmeg_Chr5	five_prime_UTR	16288657	16288689	-	32
Cmeg_Chr5	CDS	16287555	16288656	-	1101
Cmeg_Chr5	CDS	16287075	16287493	-	418
Cmeg_Chr5	three_prime_UTR	16286662	16287074	-	412
Cmeg_Chr5	mRNA	16290393	16293075	-	2682
Cmeg_Chr5	exon	16290393	16290962	-	569
Cmeg_Chr5	exon	16291967	16293075	-	1108
Cmeg_Chr5	five_prime_UTR	16293066	16293075	-	9
Cmeg_Chr5	CDS	16291967	16293065	-	1098
Cmeg_Chr5	CDS	16290544	16290962	-	418
Cmeg_Chr5	three_prime_UTR	16290393	16290543	-	150
Cmeg_Chr5	mRNA	16299113	16300696	-	1583
Cmeg_Chr5	exon	16299113	16299551	-	438
Cmeg_Chr5	exon	16299613	16300696	-	1083
Cmeg_Chr5	CDS	16299613	16300696	-	1083
Cmeg_Chr5	CDS	16299136	16299551	-	415
Cmeg_Chr5	three_prime_UTR	16299113	16299135	-	22
Cmeg_Chr5	mRNA	16303294	16304856	-	1562
Cmeg_Chr5	exon	16303294	16303709	-	415
Cmeg_Chr5	exon	16303773	16304856	-	1083
Cmeg_Chr5	CDS	16303773	16304856	-	1083
Cmeg_Chr5	CDS	16303294	16303709	-	415
Cmeg_Chr5	mRNA	16309866	16311618	-	1752
Cmeg_Chr5	exon	16309866	16310375	-	509
Cmeg_Chr5	exon	16310440	16311618	-	1178
Cmeg_Chr5	five_prime_UTR	16311548	16311618	-	70
Cmeg_Chr5	CDS	16310440	16311547	-	1107
Cmeg_Chr5	CDS	16309960	16310375	-	415
Cmeg_Chr5	three_prime_UTR	16309866	16309959	-	93
Cmeg_Chr5	mRNA	17315404	17317954	+	2550
Cmeg_Chr5	exon	17315404	17316497	+	1093
Cmeg_Chr5	exon	17317527	17317954	+	427
Cmeg_Chr5	five_prime_UTR	17315404	17315428	+	24
Cmeg_Chr5	CDS	17315429	17316497	+	1068
Cmeg_Chr5	CDS	17317527	17317954	+	427
Cmeg_Chr5	mRNA	17320923	17334691	+	13768
Cmeg_Chr5	exon	17320923	17322036	+	1113
Cmeg_Chr5	exon	17334143	17334691	+	548
Cmeg_Chr5	five_prime_UTR	17320923	17320952	+	29
Cmeg_Chr5	CDS	17320953	17322036	+	1083
Cmeg_Chr5	CDS	17334143	17334570	+	427
Cmeg_Chr5	three_prime_UTR	17334571	17334691	+	120
Cmeg_Chr5	mRNA	17336520	17338133	+	1613
Cmeg_Chr5	exon	17336520	17337634	+	1114
Cmeg_Chr5	exon	17337696	17338133	+	437
Cmeg_Chr5	five_prime_UTR	17336520	17336550	+	30
Cmeg_Chr5	CDS	17336551	17337634	+	1083
Cmeg_Chr5	CDS	17337696	17338120	+	424
Cmeg_Chr5	three_prime_UTR	17338121	17338133	+	12
Cmeg_Chr5	mRNA	19620233	19626038	+	5805
Cmeg_Chr5	exon	19620233	19620823	+	590
Cmeg_Chr5	exon	19624854	19625642	+	788
Cmeg_Chr5	exon	19625703	19626038	+	335
Cmeg_Chr5	five_prime_UTR	19620233	19620340	+	107
Cmeg_Chr5	CDS	19620341	19620823	+	482
Cmeg_Chr5	CDS	19624854	19625642	+	788
Cmeg_Chr5	CDS	19625703	19625987	+	284
Cmeg_Chr5	three_prime_UTR	19625988	19626038	+	50
Cmeg_Chr5	mRNA	19629716	19631694	+	1978
Cmeg_Chr5	exon	19629716	19630193	+	477
Cmeg_Chr5	exon	19630255	19631061	+	806
Cmeg_Chr5	exon	19631127	19631694	+	567
Cmeg_Chr5	five_prime_UTR	19629716	19629722	+	6
Cmeg_Chr5	CDS	19629723	19630193	+	470
Cmeg_Chr5	CDS	19630255	19631061	+	806
Cmeg_Chr5	CDS	19631127	19631411	+	284
Cmeg_Chr5	three_prime_UTR	19631412	19631694	+	282
Cmeg_Chr5	mRNA	19626155	19627868	-	1713
Cmeg_Chr5	exon	19626155	19626448	-	293
Cmeg_Chr5	exon	19626556	19627868	-	1312
Cmeg_Chr5	five_prime_UTR	19627819	19627868	-	49
Cmeg_Chr5	CDS	19626556	19627818	-	1262
Cmeg_Chr5	CDS	19626155	19626448	-	293
Cmeg_Chr5	mRNA	19635354	19640690	-	5336
Cmeg_Chr5	exon	19635354	19635656	-	302
Cmeg_Chr5	exon	19635737	19636528	-	791
Cmeg_Chr5	exon	19639612	19640093	-	481
Cmeg_Chr5	exon	19640610	19640690	-	80
Cmeg_Chr5	five_prime_UTR	19640610	19640690	-	80
Cmeg_Chr5	five_prime_UTR	19640077	19640093	-	16
Cmeg_Chr5	CDS	19639612	19640076	-	464
Cmeg_Chr5	CDS	19635737	19636528	-	791
Cmeg_Chr5	CDS	19635354	19635656	-	302
Cmeg_Chr5	mRNA	19646492	19650358	-	3866
Cmeg_Chr5	exon	19646492	19646794	-	302
Cmeg_Chr5	exon	19646854	19647645	-	791
Cmeg_Chr5	exon	19649839	19650358	-	519
Cmeg_Chr5	five_prime_UTR	19650304	19650358	-	54
Cmeg_Chr5	CDS	19649839	19650303	-	464
Cmeg_Chr5	CDS	19646854	19647645	-	791
Cmeg_Chr5	CDS	19646492	19646794	-	302
Cmeg_Chr5	mRNA	19654995	19658833	-	3838
Cmeg_Chr5	exon	19654995	19656391	-	1396
Cmeg_Chr5	exon	19656453	19657244	-	791
Cmeg_Chr5	exon	19658195	19658833	-	638
Cmeg_Chr5	five_prime_UTR	19658660	19658833	-	173
Cmeg_Chr5	CDS	19658195	19658659	-	464
Cmeg_Chr5	CDS	19656453	19657244	-	791
Cmeg_Chr5	CDS	19656077	19656391	-	314
Cmeg_Chr5	three_prime_UTR	19654995	19656076	-	1081
Cmeg_Chr5	mRNA	72180670	72185622	-	4952
Cmeg_Chr5	exon	72180670	72180872	-	202
Cmeg_Chr5	exon	72180934	72181354	-	420
Cmeg_Chr5	exon	72184337	72184471	-	134
Cmeg_Chr5	exon	72184530	72184644	-	114
Cmeg_Chr5	exon	72184701	72184770	-	69
Cmeg_Chr5	exon	72184875	72185060	-	185
Cmeg_Chr5	exon	72185170	72185373	-	203
Cmeg_Chr5	exon	72185436	72185622	-	186
Cmeg_Chr5	CDS	72185436	72185622	-	186
Cmeg_Chr5	CDS	72185170	72185373	-	203
Cmeg_Chr5	CDS	72184875	72185060	-	185
Cmeg_Chr5	CDS	72184701	72184770	-	69
Cmeg_Chr5	CDS	72184530	72184644	-	114
Cmeg_Chr5	CDS	72184337	72184471	-	134
Cmeg_Chr5	CDS	72180934	72181354	-	420
Cmeg_Chr5	CDS	72180670	72180872	-	202
Cmeg_Chr5	mRNA	75055499	75060492	+	4993
Cmeg_Chr5	exon	75055499	75055771	+	272
Cmeg_Chr5	exon	75055843	75056043	+	200
Cmeg_Chr5	exon	75056165	75056246	+	81
Cmeg_Chr5	exon	75058372	75058487	+	115
Cmeg_Chr5	exon	75058567	75058840	+	273
Cmeg_Chr5	exon	75058898	75059430	+	532
Cmeg_Chr5	exon	75059940	75060492	+	552
Cmeg_Chr5	five_prime_UTR	75055499	75055578	+	79
Cmeg_Chr5	CDS	75055579	75055771	+	192
Cmeg_Chr5	CDS	75055843	75056043	+	200
Cmeg_Chr5	CDS	75056165	75056246	+	81
Cmeg_Chr5	CDS	75058372	75058487	+	115
Cmeg_Chr5	CDS	75058567	75058840	+	273
Cmeg_Chr5	CDS	75058898	75059430	+	532
Cmeg_Chr5	CDS	75059940	75060097	+	157
Cmeg_Chr5	three_prime_UTR	75060098	75060492	+	394
Cmeg_Chr5	mRNA	75182900	75184718	-	1818
Cmeg_Chr5	exon	75182900	75183069	-	169
Cmeg_Chr5	exon	75183135	75183847	-	712
Cmeg_Chr5	exon	75183904	75183973	-	69
Cmeg_Chr5	exon	75184052	75184240	-	188
Cmeg_Chr5	exon	75184315	75184515	-	200
Cmeg_Chr5	exon	75184568	75184718	-	150
Cmeg_Chr5	CDS	75184568	75184718	-	150
Cmeg_Chr5	CDS	75184315	75184515	-	200
Cmeg_Chr5	CDS	75184052	75184240	-	188
Cmeg_Chr5	CDS	75183904	75183973	-	69
Cmeg_Chr5	CDS	75183135	75183847	-	712
Cmeg_Chr5	CDS	75182900	75183069	-	169
Cmeg_Chr5	mRNA	75188418	75195312	-	6894
Cmeg_Chr5	exon	75188418	75188587	-	169
Cmeg_Chr5	exon	75188653	75189365	-	712
Cmeg_Chr5	exon	75189422	75189491	-	69
Cmeg_Chr5	exon	75189565	75189753	-	188
Cmeg_Chr5	exon	75189828	75190028	-	200
Cmeg_Chr5	exon	75195162	75195312	-	150
Cmeg_Chr5	CDS	75195162	75195312	-	150
Cmeg_Chr5	CDS	75189828	75190028	-	200
Cmeg_Chr5	CDS	75189565	75189753	-	188
Cmeg_Chr5	CDS	75189422	75189491	-	69
Cmeg_Chr5	CDS	75188653	75189365	-	712
Cmeg_Chr5	CDS	75188418	75188587	-	169
Cmeg_Chr5	mRNA	75199911	75204331	-	4420
Cmeg_Chr5	exon	75199911	75200074	-	163
Cmeg_Chr5	exon	75200140	75200994	-	854
Cmeg_Chr5	exon	75201414	75201605	-	191
Cmeg_Chr5	exon	75201662	75201862	-	200
Cmeg_Chr5	exon	75204181	75204331	-	150
Cmeg_Chr5	CDS	75204181	75204331	-	150
Cmeg_Chr5	CDS	75201662	75201862	-	200
Cmeg_Chr5	CDS	75201414	75201605	-	191
Cmeg_Chr5	CDS	75200140	75200994	-	854
Cmeg_Chr5	CDS	75199911	75200074	-	163
Cmeg_Chr5	mRNA	79352579	79357850	-	5271
Cmeg_Chr5	exon	79352579	79352748	-	169
Cmeg_Chr5	exon	79352828	79353546	-	718
Cmeg_Chr5	exon	79355995	79356064	-	69
Cmeg_Chr5	exon	79357177	79357365	-	188
Cmeg_Chr5	exon	79357430	79357630	-	200
Cmeg_Chr5	exon	79357700	79357850	-	150
Cmeg_Chr5	CDS	79357700	79357850	-	150
Cmeg_Chr5	CDS	79357430	79357630	-	200
Cmeg_Chr5	CDS	79357177	79357365	-	188
Cmeg_Chr5	CDS	79355995	79356064	-	69
Cmeg_Chr5	CDS	79352828	79353546	-	718
Cmeg_Chr5	CDS	79352579	79352748	-	169
Cmeg_Chr5	mRNA	79361971	79364136	-	2165
Cmeg_Chr5	exon	79361971	79362140	-	169
Cmeg_Chr5	exon	79362211	79362929	-	718
Cmeg_Chr5	exon	79363155	79363224	-	69
Cmeg_Chr5	exon	79363461	79363649	-	188
Cmeg_Chr5	exon	79363714	79363914	-	200
Cmeg_Chr5	exon	79363986	79364136	-	150
Cmeg_Chr5	CDS	79363986	79364136	-	150
Cmeg_Chr5	CDS	79363714	79363914	-	200
Cmeg_Chr5	CDS	79363461	79363649	-	188
Cmeg_Chr5	CDS	79363155	79363224	-	69
Cmeg_Chr5	CDS	79362211	79362929	-	718
Cmeg_Chr5	CDS	79361971	79362140	-	169
Cmeg_Chr5	mRNA	79367766	79370006	-	2240
Cmeg_Chr5	exon	79367766	79367968	-	202
Cmeg_Chr5	exon	79368037	79368755	-	718
Cmeg_Chr5	exon	79368994	79369063	-	69
Cmeg_Chr5	exon	79369251	79369439	-	188
Cmeg_Chr5	exon	79369504	79369704	-	200
Cmeg_Chr5	exon	79369778	79370006	-	228
Cmeg_Chr5	five_prime_UTR	79369929	79370006	-	77
Cmeg_Chr5	CDS	79369778	79369928	-	150
Cmeg_Chr5	CDS	79369504	79369704	-	200
Cmeg_Chr5	CDS	79369251	79369439	-	188
Cmeg_Chr5	CDS	79368994	79369063	-	69
Cmeg_Chr5	CDS	79368037	79368755	-	718
Cmeg_Chr5	CDS	79367799	79367968	-	169
Cmeg_Chr5	three_prime_UTR	79367766	79367798	-	32
Cmeg_Chr5	mRNA	79561090	79564355	+	3265
Cmeg_Chr5	exon	79561090	79561246	+	156
Cmeg_Chr5	exon	79561656	79561856	+	200
Cmeg_Chr5	exon	79562872	79563060	+	188
Cmeg_Chr5	exon	79563298	79563367	+	69
Cmeg_Chr5	exon	79563424	79564136	+	712
Cmeg_Chr5	exon	79564198	79564355	+	157
Cmeg_Chr5	CDS	79561090	79561246	+	156
Cmeg_Chr5	CDS	79561656	79561856	+	200
Cmeg_Chr5	CDS	79562872	79563060	+	188
Cmeg_Chr5	CDS	79563298	79563367	+	69
Cmeg_Chr5	CDS	79563424	79564136	+	712
Cmeg_Chr5	CDS	79564198	79564355	+	157
Cmeg_Chr5	mRNA	79565834	79568356	+	2522
Cmeg_Chr5	exon	79565834	79565990	+	156
Cmeg_Chr5	exon	79566737	79566937	+	200
Cmeg_Chr5	exon	79567009	79567197	+	188
Cmeg_Chr5	exon	79567275	79567344	+	69
Cmeg_Chr5	exon	79567413	79568122	+	709
Cmeg_Chr5	exon	79568187	79568356	+	169
Cmeg_Chr5	CDS	79565834	79565990	+	156
Cmeg_Chr5	CDS	79566737	79566937	+	200
Cmeg_Chr5	CDS	79567009	79567197	+	188
Cmeg_Chr5	CDS	79567275	79567344	+	69
Cmeg_Chr5	CDS	79567413	79568122	+	709
Cmeg_Chr5	CDS	79568187	79568356	+	169
Cmeg_Chr5	mRNA	79586295	79588811	+	2516
Cmeg_Chr5	exon	79586295	79586658	+	363
Cmeg_Chr5	exon	79586734	79586922	+	188
Cmeg_Chr5	exon	79587593	79587662	+	69
Cmeg_Chr5	exon	79587813	79588095	+	282
Cmeg_Chr5	exon	79588157	79588592	+	435
Cmeg_Chr5	exon	79588651	79588811	+	160
Cmeg_Chr5	CDS	79586295	79586658	+	363
Cmeg_Chr5	CDS	79586734	79586922	+	188
Cmeg_Chr5	CDS	79587593	79587662	+	69
Cmeg_Chr5	CDS	79587813	79588095	+	282
Cmeg_Chr5	CDS	79588157	79588592	+	435
Cmeg_Chr5	CDS	79588651	79588811	+	160
Cmeg_Chr5	mRNA	85095503	85098435	-	2932
Cmeg_Chr5	exon	85095503	85095980	-	477
Cmeg_Chr5	exon	85097343	85098435	-	1092
Cmeg_Chr5	CDS	85097343	85098435	-	1092
Cmeg_Chr5	CDS	85095565	85095980	-	415
Cmeg_Chr5	three_prime_UTR	85095503	85095564	-	61
Cmeg_Chr5	mRNA	86414756	86418637	-	3881
Cmeg_Chr5	exon	86414756	86414975	-	219
Cmeg_Chr5	exon	86415041	86415464	-	423
Cmeg_Chr5	exon	86415530	86415812	-	282
Cmeg_Chr5	exon	86417690	86417759	-	69
Cmeg_Chr5	exon	86417976	86418164	-	188
Cmeg_Chr5	exon	86418229	86418429	-	200
Cmeg_Chr5	exon	86418487	86418637	-	150
Cmeg_Chr5	CDS	86418487	86418637	-	150
Cmeg_Chr5	CDS	86418229	86418429	-	200
Cmeg_Chr5	CDS	86417976	86418164	-	188
Cmeg_Chr5	CDS	86417690	86417759	-	69
Cmeg_Chr5	CDS	86415530	86415812	-	282
Cmeg_Chr5	CDS	86415041	86415464	-	423
Cmeg_Chr5	CDS	86414812	86414975	-	163
Cmeg_Chr5	three_prime_UTR	86414756	86414811	-	55
Cmeg_Chr5	mRNA	86912827	86945980	-	33153
Cmeg_Chr5	exon	86912827	86913225	-	398
Cmeg_Chr5	exon	86913283	86913531	-	248
Cmeg_Chr5	exon	86913594	86913756	-	162
Cmeg_Chr5	exon	86913818	86914019	-	201
Cmeg_Chr5	exon	86914079	86914272	-	193
Cmeg_Chr5	exon	86914329	86914592	-	263
Cmeg_Chr5	exon	86935608	86935933	-	325
Cmeg_Chr5	exon	86945924	86945980	-	56
Cmeg_Chr5	CDS	86945924	86945980	-	56
Cmeg_Chr5	CDS	86935608	86935933	-	325
Cmeg_Chr5	CDS	86914329	86914592	-	263
Cmeg_Chr5	CDS	86914079	86914272	-	193
Cmeg_Chr5	CDS	86913818	86914019	-	201
Cmeg_Chr5	CDS	86913594	86913756	-	162
Cmeg_Chr5	CDS	86913283	86913531	-	248
Cmeg_Chr5	CDS	86912905	86913225	-	320
Cmeg_Chr5	three_prime_UTR	86912827	86912904	-	77
Cmeg_Chr5	mRNA	96053838	96062440	-	8602
Cmeg_Chr5	exon	96058187	96058358	-	171
Cmeg_Chr5	exon	96062423	96062440	-	17
Cmeg_Chr5	exon	96053838	96055159	-	1321
Cmeg_Chr5	exon	96057619	96057685	-	66
Cmeg_Chr5	exon	96057748	96058128	-	380
Cmeg_Chr5	CDS	96062423	96062440	-	17
Cmeg_Chr5	CDS	96058187	96058358	-	171
Cmeg_Chr5	CDS	96057748	96058128	-	380
Cmeg_Chr5	CDS	96057619	96057685	-	66
Cmeg_Chr5	CDS	96054283	96055159	-	876
Cmeg_Chr5	three_prime_UTR	96053838	96054282	-	444
Cmeg_Chr5	mRNA	98196377	98197981	+	1604
Cmeg_Chr5	exon	98196377	98197621	+	1244
Cmeg_Chr5	exon	98197691	98197981	+	290
Cmeg_Chr5	CDS	98196377	98197621	+	1244
Cmeg_Chr5	CDS	98197691	98197981	+	290
Cmeg_Chr5	mRNA	99374534	99377515	-	2981
Cmeg_Chr5	exon	99374534	99375150	-	616
Cmeg_Chr5	exon	99375216	99375509	-	293
Cmeg_Chr5	exon	99375559	99375649	-	90
Cmeg_Chr5	exon	99376830	99376946	-	116
Cmeg_Chr5	exon	99377006	99377340	-	334
Cmeg_Chr5	exon	99377402	99377515	-	113
Cmeg_Chr5	five_prime_UTR	99377492	99377515	-	23
Cmeg_Chr5	CDS	99377402	99377491	-	89
Cmeg_Chr5	CDS	99377006	99377340	-	334
Cmeg_Chr5	CDS	99376830	99376946	-	116
Cmeg_Chr5	CDS	99375559	99375649	-	90
Cmeg_Chr5	CDS	99375216	99375509	-	293
Cmeg_Chr5	CDS	99374575	99375150	-	575
Cmeg_Chr5	three_prime_UTR	99374534	99374574	-	40
Cmeg_Chr5	mRNA	99381265	99385926	-	4661
Cmeg_Chr5	exon	99381265	99381840	-	575
Cmeg_Chr5	exon	99381898	99382342	-	444
Cmeg_Chr5	exon	99385265	99385381	-	116
Cmeg_Chr5	exon	99385445	99385779	-	334
Cmeg_Chr5	exon	99385834	99385926	-	92
Cmeg_Chr5	CDS	99385834	99385926	-	92
Cmeg_Chr5	CDS	99385445	99385779	-	334
Cmeg_Chr5	CDS	99385265	99385381	-	116
Cmeg_Chr5	CDS	99381898	99382342	-	444
Cmeg_Chr5	CDS	99381265	99381840	-	575
Cmeg_Chr5	mRNA	99390914	99393997	-	3083
Cmeg_Chr5	exon	99390914	99391547	-	633
Cmeg_Chr5	exon	99391608	99392052	-	444
Cmeg_Chr5	exon	99393217	99393333	-	116
Cmeg_Chr5	exon	99393402	99393736	-	334
Cmeg_Chr5	exon	99393800	99393997	-	197
Cmeg_Chr5	five_prime_UTR	99393890	99393997	-	107
Cmeg_Chr5	CDS	99393800	99393889	-	89
Cmeg_Chr5	CDS	99393402	99393736	-	334
Cmeg_Chr5	CDS	99393217	99393333	-	116
Cmeg_Chr5	CDS	99391608	99392052	-	444
Cmeg_Chr5	CDS	99390972	99391547	-	575
Cmeg_Chr5	three_prime_UTR	99390914	99390971	-	57
Cmeg_Chr3	mRNA	4462684	4470282	+	7598
Cmeg_Chr3	exon	4462684	4463591	+	907
Cmeg_Chr3	exon	4465939	4466060	+	121
Cmeg_Chr3	exon	4466140	4466569	+	429
Cmeg_Chr3	exon	4466670	4466934	+	264
Cmeg_Chr3	exon	4469042	4470282	+	1240
Cmeg_Chr3	five_prime_UTR	4462684	4463209	+	525
Cmeg_Chr3	CDS	4463210	4463591	+	381
Cmeg_Chr3	CDS	4465939	4466060	+	121
Cmeg_Chr3	CDS	4466140	4466569	+	429
Cmeg_Chr3	CDS	4466670	4466934	+	264
Cmeg_Chr3	CDS	4469042	4469456	+	414
Cmeg_Chr3	three_prime_UTR	4469457	4470282	+	825
Cmeg_Chr3	mRNA	4326251	4335493	-	9242
Cmeg_Chr3	exon	4326251	4326494	-	243
Cmeg_Chr3	exon	4326622	4326740	-	118
Cmeg_Chr3	exon	4326809	4326953	-	144
Cmeg_Chr3	exon	4327560	4327686	-	126
Cmeg_Chr3	exon	4327745	4327988	-	243
Cmeg_Chr3	exon	4328098	4328285	-	187
Cmeg_Chr3	exon	4334708	4334803	-	95
Cmeg_Chr3	exon	4334971	4335211	-	240
Cmeg_Chr3	exon	4335270	4335493	-	223
Cmeg_Chr3	five_prime_UTR	4335455	4335493	-	38
Cmeg_Chr3	CDS	4335270	4335454	-	184
Cmeg_Chr3	CDS	4334971	4335211	-	240
Cmeg_Chr3	CDS	4334708	4334803	-	95
Cmeg_Chr3	CDS	4328098	4328285	-	187
Cmeg_Chr3	CDS	4327745	4327988	-	243
Cmeg_Chr3	CDS	4327560	4327686	-	126
Cmeg_Chr3	CDS	4326809	4326953	-	144
Cmeg_Chr3	CDS	4326622	4326740	-	118
Cmeg_Chr3	CDS	4326322	4326494	-	172
Cmeg_Chr3	three_prime_UTR	4326251	4326321	-	70
Cmeg_Chr3	mRNA	4470934	4475336	-	4402
Cmeg_Chr3	exon	4470934	4471425	-	491
Cmeg_Chr3	exon	4471486	4471882	-	396
Cmeg_Chr3	exon	4473805	4474016	-	211
Cmeg_Chr3	exon	4474800	4474948	-	148
Cmeg_Chr3	exon	4475087	4475336	-	249
Cmeg_Chr3	CDS	4475087	4475336	-	249
Cmeg_Chr3	CDS	4474800	4474948	-	148
Cmeg_Chr3	CDS	4473805	4474016	-	211
Cmeg_Chr3	CDS	4471486	4471882	-	396
Cmeg_Chr3	CDS	4470934	4471425	-	491
Cmeg_Chr3	mRNA	10883632	10891829	-	8197
Cmeg_Chr3	exon	10883632	10883985	-	353
Cmeg_Chr3	exon	10884064	10884882	-	818
Cmeg_Chr3	exon	10890425	10890971	-	546
Cmeg_Chr3	exon	10891237	10891829	-	592
Cmeg_Chr3	five_prime_UTR	10891237	10891829	-	592
Cmeg_Chr3	five_prime_UTR	10890893	10890971	-	78
Cmeg_Chr3	CDS	10890425	10890892	-	467
Cmeg_Chr3	CDS	10884064	10884882	-	818
Cmeg_Chr3	CDS	10883710	10883985	-	275
Cmeg_Chr3	three_prime_UTR	10883632	10883709	-	77
Cmeg_Chr3	mRNA	23593953	23597981	+	4028
Cmeg_Chr3	exon	23593953	23594192	+	239
Cmeg_Chr3	exon	23594252	23594390	+	138
Cmeg_Chr3	exon	23596457	23596666	+	209
Cmeg_Chr3	exon	23596735	23597169	+	434
Cmeg_Chr3	exon	23597237	23597363	+	126
Cmeg_Chr3	exon	23597427	23597696	+	269
Cmeg_Chr3	exon	23597774	23597981	+	207
Cmeg_Chr3	exon	23597237	23597696	+	459
Cmeg_Chr3	five_prime_UTR	23593953	23593995	+	42
Cmeg_Chr3	CDS	23593996	23594192	+	196
Cmeg_Chr3	CDS	23594252	23594390	+	138
Cmeg_Chr3	CDS	23596457	23596666	+	209
Cmeg_Chr3	CDS	23596735	23597169	+	434
Cmeg_Chr3	CDS	23597237	23597696	+	459
Cmeg_Chr3	CDS	23597774	23597937	+	163
Cmeg_Chr3	three_prime_UTR	23597938	23597981	+	43
Cmeg_Chr3	mRNA	23599458	23604385	+	4927
Cmeg_Chr3	exon	23599458	23599814	+	356
Cmeg_Chr3	exon	23599872	23600010	+	138
Cmeg_Chr3	exon	23600064	23600171	+	107
Cmeg_Chr3	exon	23600236	23600337	+	101
Cmeg_Chr3	exon	23602517	23602948	+	431
Cmeg_Chr3	exon	23603555	23603675	+	120
Cmeg_Chr3	exon	23603760	23604029	+	269
Cmeg_Chr3	exon	23604204	23604385	+	181
Cmeg_Chr3	five_prime_UTR	23599458	23599608	+	150
Cmeg_Chr3	CDS	23599609	23599814	+	205
Cmeg_Chr3	CDS	23599872	23600010	+	138
Cmeg_Chr3	CDS	23600064	23600171	+	107
Cmeg_Chr3	CDS	23600236	23600337	+	101
Cmeg_Chr3	CDS	23602517	23602948	+	431
Cmeg_Chr3	CDS	23603555	23603675	+	120
Cmeg_Chr3	CDS	23603760	23604029	+	269
Cmeg_Chr3	CDS	23604204	23604367	+	163
Cmeg_Chr3	three_prime_UTR	23604368	23604385	+	17
Cmeg_Chr3	mRNA	23630163	23634324	+	4161
Cmeg_Chr3	exon	23630163	23630394	+	231
Cmeg_Chr3	exon	23630452	23630590	+	138
Cmeg_Chr3	exon	23630643	23630750	+	107
Cmeg_Chr3	exon	23630806	23630901	+	95
Cmeg_Chr3	exon	23630954	23631376	+	422
Cmeg_Chr3	exon	23633702	23634089	+	387
Cmeg_Chr3	exon	23634149	23634324	+	175
Cmeg_Chr3	five_prime_UTR	23630163	23630194	+	31
Cmeg_Chr3	CDS	23630195	23630394	+	199
Cmeg_Chr3	CDS	23630452	23630590	+	138
Cmeg_Chr3	CDS	23630643	23630750	+	107
Cmeg_Chr3	CDS	23630954	23631376	+	422
Cmeg_Chr3	CDS	23633702	23634089	+	387
Cmeg_Chr3	CDS	23634149	23634324	+	175
Cmeg_Chr3	mRNA	33654854	33658938	-	4084
Cmeg_Chr3	exon	33654854	33655729	-	875
Cmeg_Chr3	exon	33655792	33656245	-	453
Cmeg_Chr3	exon	33658685	33658938	-	253
Cmeg_Chr3	five_prime_UTR	33658836	33658938	-	102
Cmeg_Chr3	CDS	33658685	33658835	-	150
Cmeg_Chr3	CDS	33655792	33656245	-	453
Cmeg_Chr3	CDS	33654859	33655729	-	870
Cmeg_Chr3	three_prime_UTR	33654854	33654858	-	4
Cmeg_Chr3	mRNA	49346752	49350925	+	4173
Cmeg_Chr3	exon	49346752	49347001	+	249
Cmeg_Chr3	exon	49347090	49347228	+	138
Cmeg_Chr3	exon	49347283	49347483	+	200
Cmeg_Chr3	exon	49347549	49347959	+	410
Cmeg_Chr3	exon	49348026	49348149	+	123
Cmeg_Chr3	exon	49350352	49350618	+	266
Cmeg_Chr3	exon	49350700	49350925	+	225
Cmeg_Chr3	five_prime_UTR	49346752	49346816	+	64
Cmeg_Chr3	CDS	49346817	49347001	+	184
Cmeg_Chr3	CDS	49347090	49347228	+	138
Cmeg_Chr3	CDS	49347283	49347483	+	200
Cmeg_Chr3	CDS	49347549	49347959	+	410
Cmeg_Chr3	CDS	49348026	49348149	+	123
Cmeg_Chr3	CDS	49350352	49350618	+	266
Cmeg_Chr3	CDS	49350700	49350905	+	205
Cmeg_Chr3	three_prime_UTR	49350906	49350925	+	19
Cmeg_Chr3	mRNA	49312338	49316182	-	3844
Cmeg_Chr3	exon	49312338	49312596	-	258
Cmeg_Chr3	exon	49312661	49312924	-	263
Cmeg_Chr3	exon	49312989	49313109	-	120
Cmeg_Chr3	exon	49313173	49313589	-	416
Cmeg_Chr3	exon	49313649	49313747	-	98
Cmeg_Chr3	exon	49313809	49313916	-	107
Cmeg_Chr3	exon	49315721	49315859	-	138
Cmeg_Chr3	exon	49315926	49316182	-	256
Cmeg_Chr3	five_prime_UTR	49316114	49316182	-	68
Cmeg_Chr3	CDS	49315926	49316113	-	187
Cmeg_Chr3	CDS	49315721	49315859	-	138
Cmeg_Chr3	CDS	49313809	49313916	-	107
Cmeg_Chr3	CDS	49313649	49313747	-	98
Cmeg_Chr3	CDS	49312989	49313589	-	600
Cmeg_Chr3	CDS	49312661	49312924	-	263
Cmeg_Chr3	CDS	49312427	49312596	-	169
Cmeg_Chr3	three_prime_UTR	49312338	49312426	-	88
Cmeg_Chr3	mRNA	49319205	49323742	-	4537
Cmeg_Chr3	exon	49319205	49319421	-	216
Cmeg_Chr3	exon	49319487	49319750	-	263
Cmeg_Chr3	exon	49320542	49320659	-	117
Cmeg_Chr3	exon	49320722	49321147	-	425
Cmeg_Chr3	exon	49321205	49321309	-	104
Cmeg_Chr3	exon	49321379	49321486	-	107
Cmeg_Chr3	exon	49323243	49323381	-	138
Cmeg_Chr3	exon	49323447	49323742	-	295
Cmeg_Chr3	five_prime_UTR	49323635	49323742	-	107
Cmeg_Chr3	CDS	49323447	49323634	-	187
Cmeg_Chr3	CDS	49323243	49323381	-	138
Cmeg_Chr3	CDS	49321379	49321486	-	107
Cmeg_Chr3	CDS	49321205	49321309	-	104
Cmeg_Chr3	CDS	49320722	49321147	-	425
Cmeg_Chr3	CDS	49320542	49320659	-	117
Cmeg_Chr3	CDS	49319487	49319750	-	263
Cmeg_Chr3	CDS	49319255	49319421	-	166
Cmeg_Chr3	three_prime_UTR	49319205	49319254	-	49
Cmeg_Chr3	mRNA	49324003	49329484	-	5481
Cmeg_Chr3	exon	49324003	49324200	-	197
Cmeg_Chr3	exon	49325602	49325871	-	269
Cmeg_Chr3	exon	49325930	49326047	-	117
Cmeg_Chr3	exon	49326104	49326529	-	425
Cmeg_Chr3	exon	49326592	49326696	-	104
Cmeg_Chr3	exon	49326758	49326865	-	107
Cmeg_Chr3	exon	49329049	49329187	-	138
Cmeg_Chr3	exon	49329249	49329484	-	235
Cmeg_Chr3	five_prime_UTR	49329437	49329484	-	47
Cmeg_Chr3	CDS	49329249	49329436	-	187
Cmeg_Chr3	CDS	49329049	49329187	-	138
Cmeg_Chr3	CDS	49326758	49326865	-	107
Cmeg_Chr3	CDS	49326592	49326696	-	104
Cmeg_Chr3	CDS	49326104	49326529	-	425
Cmeg_Chr3	CDS	49325930	49326047	-	117
Cmeg_Chr3	CDS	49325602	49325871	-	269
Cmeg_Chr3	CDS	49324034	49324200	-	166
Cmeg_Chr3	three_prime_UTR	49324003	49324033	-	30
Cmeg_Chr3	mRNA	49331831	49334909	-	3078
Cmeg_Chr3	exon	49331831	49332085	-	254
Cmeg_Chr3	exon	49332145	49332414	-	269
Cmeg_Chr3	exon	49332482	49332599	-	117
Cmeg_Chr3	exon	49332658	49333077	-	419
Cmeg_Chr3	exon	49333914	49334018	-	104
Cmeg_Chr3	exon	49334083	49334190	-	107
Cmeg_Chr3	exon	49334260	49334398	-	138
Cmeg_Chr3	exon	49334561	49334909	-	348
Cmeg_Chr3	five_prime_UTR	49334749	49334909	-	160
Cmeg_Chr3	CDS	49334561	49334748	-	187
Cmeg_Chr3	CDS	49334260	49334398	-	138
Cmeg_Chr3	CDS	49334083	49334190	-	107
Cmeg_Chr3	CDS	49332658	49333077	-	419
Cmeg_Chr3	CDS	49332482	49332599	-	117
Cmeg_Chr3	CDS	49332145	49332414	-	269
Cmeg_Chr3	CDS	49331922	49332085	-	163
Cmeg_Chr3	three_prime_UTR	49331831	49331921	-	90
Cmeg_Chr3	mRNA	49336516	49338527	-	2011
Cmeg_Chr3	exon	49336516	49336732	-	216
Cmeg_Chr3	exon	49336797	49337190	-	393
Cmeg_Chr3	exon	49337257	49337673	-	416
Cmeg_Chr3	exon	49337737	49337841	-	104
Cmeg_Chr3	exon	49337906	49338013	-	107
Cmeg_Chr3	exon	49338080	49338527	-	447
Cmeg_Chr3	five_prime_UTR	49338413	49338527	-	114
Cmeg_Chr3	CDS	49338080	49338412	-	332
Cmeg_Chr3	CDS	49337906	49338013	-	107
Cmeg_Chr3	CDS	49337257	49337673	-	416
Cmeg_Chr3	CDS	49336797	49337190	-	393
Cmeg_Chr3	CDS	49336566	49336732	-	166
Cmeg_Chr3	three_prime_UTR	49336516	49336565	-	49
Cmeg_Chr3	mRNA	59163851	59183065	+	19214
Cmeg_Chr3	exon	59163851	59164367	+	516
Cmeg_Chr3	exon	59168016	59168213	+	197
Cmeg_Chr3	exon	59171390	59171572	+	182
Cmeg_Chr3	exon	59181583	59181778	+	195
Cmeg_Chr3	exon	59181820	59182523	+	703
Cmeg_Chr3	exon	59182589	59183065	+	476
Cmeg_Chr3	five_prime_UTR	59163851	59164165	+	314
Cmeg_Chr3	CDS	59164166	59164367	+	201
Cmeg_Chr3	CDS	59168016	59168213	+	197
Cmeg_Chr3	CDS	59171390	59171572	+	182
Cmeg_Chr3	CDS	59181583	59181778	+	195
Cmeg_Chr3	CDS	59181820	59182523	+	703
Cmeg_Chr3	CDS	59182589	59182830	+	241
Cmeg_Chr3	three_prime_UTR	59182831	59183065	+	234
Cmeg_Chr3	mRNA	64966715	64968717	-	2002
Cmeg_Chr3	exon	64966715	64966857	-	142
Cmeg_Chr3	exon	64966888	64967314	-	426
Cmeg_Chr3	exon	64967653	64968047	-	394
Cmeg_Chr3	exon	64968096	64968717	-	621
Cmeg_Chr3	CDS	64968096	64968717	-	621
Cmeg_Chr3	CDS	64967653	64968047	-	394
Cmeg_Chr3	CDS	64966888	64967314	-	426
Cmeg_Chr3	CDS	64966715	64966857	-	142
Cmeg_Chr3	mRNA	64979006	64982789	-	3783
Cmeg_Chr3	exon	64979006	64979611	-	605
Cmeg_Chr3	exon	64981591	64981703	-	112
Cmeg_Chr3	exon	64981776	64982495	-	719
Cmeg_Chr3	exon	64982564	64982789	-	225
Cmeg_Chr3	CDS	64982564	64982789	-	225
Cmeg_Chr3	CDS	64981776	64982495	-	719
Cmeg_Chr3	CDS	64981591	64981703	-	112
Cmeg_Chr3	CDS	64979006	64979611	-	605
Cmeg_Chr3	mRNA	95874983	95877350	+	2367
Cmeg_Chr3	exon	95874983	95875595	+	612
Cmeg_Chr3	exon	95875841	95875948	+	107
Cmeg_Chr3	exon	95876157	95876226	+	69
Cmeg_Chr3	exon	95876385	95876935	+	550
Cmeg_Chr3	exon	95877001	95877350	+	349
Cmeg_Chr3	CDS	95874983	95875595	+	612
Cmeg_Chr3	CDS	95875841	95875948	+	107
Cmeg_Chr3	CDS	95876157	95876226	+	69
Cmeg_Chr3	CDS	95876385	95876935	+	550
Cmeg_Chr3	CDS	95877001	95877350	+	349
Cmeg_Chr3	mRNA	95892107	95894838	+	2731
Cmeg_Chr3	exon	95880303	95880476	+	173
Cmeg_Chr3	exon	95892278	95892668	+	390
Cmeg_Chr3	exon	95894489	95894687	+	198
Cmeg_Chr3	exon	95894724	95894838	+	114
Cmeg_Chr3	CDS	95880303	95880476	+	173
Cmeg_Chr3	CDS	95892278	95892668	+	390
Cmeg_Chr3	CDS	95892881	95892950	+	69
Cmeg_Chr3	CDS	95893878	95894428	+	550
Cmeg_Chr3	CDS	95894489	95894687	+	198
Cmeg_Chr3	CDS	95894724	95894838	+	114
Cmeg_Chr3	mRNA	96188906	96194748	+	5842
Cmeg_Chr3	exon	96188906	96189112	+	206
Cmeg_Chr3	exon	96189189	96189575	+	386
Cmeg_Chr3	exon	96193494	96193563	+	69
Cmeg_Chr3	exon	96193653	96193843	+	190
Cmeg_Chr3	exon	96193913	96194287	+	374
Cmeg_Chr3	exon	96194350	96194748	+	398
Cmeg_Chr3	five_prime_UTR	96188906	96188949	+	43
Cmeg_Chr3	CDS	96188950	96189112	+	162
Cmeg_Chr3	CDS	96189189	96189575	+	386
Cmeg_Chr3	CDS	96193494	96193563	+	69
Cmeg_Chr3	CDS	96193653	96193843	+	190
Cmeg_Chr3	CDS	96193913	96194287	+	374
Cmeg_Chr3	CDS	96194350	96194687	+	337
Cmeg_Chr3	three_prime_UTR	96194688	96194748	+	60
Cmeg_Chr3	mRNA	96199198	96207250	+	8052
Cmeg_Chr3	exon	96199198	96199427	+	229
Cmeg_Chr3	exon	96199490	96199876	+	386
Cmeg_Chr3	exon	96206088	96206157	+	69
Cmeg_Chr3	exon	96206217	96206407	+	190
Cmeg_Chr3	exon	96206466	96206840	+	374
Cmeg_Chr3	exon	96206913	96207250	+	337
Cmeg_Chr3	five_prime_UTR	96199198	96199264	+	66
Cmeg_Chr3	CDS	96199265	96199427	+	162
Cmeg_Chr3	CDS	96199490	96199876	+	386
Cmeg_Chr3	CDS	96206088	96206157	+	69
Cmeg_Chr3	CDS	96206217	96206407	+	190
Cmeg_Chr3	CDS	96206466	96206840	+	374
Cmeg_Chr3	CDS	96206913	96207250	+	337
Cmeg_Chr3	mRNA	96209679	96214368	+	4689
Cmeg_Chr3	exon	96209679	96209859	+	180
Cmeg_Chr3	exon	96209926	96210312	+	386
Cmeg_Chr3	exon	96213154	96213223	+	69
Cmeg_Chr3	exon	96213282	96213472	+	190
Cmeg_Chr3	exon	96213538	96213912	+	374
Cmeg_Chr3	exon	96213974	96214368	+	394
Cmeg_Chr3	five_prime_UTR	96209679	96209696	+	17
Cmeg_Chr3	CDS	96209697	96209859	+	162
Cmeg_Chr3	CDS	96209926	96210312	+	386
Cmeg_Chr3	CDS	96213154	96213223	+	69
Cmeg_Chr3	CDS	96213282	96213472	+	190
Cmeg_Chr3	CDS	96213538	96213912	+	374
Cmeg_Chr3	CDS	96213974	96214314	+	340
Cmeg_Chr3	three_prime_UTR	96214315	96214368	+	53
Cmeg_Chr3	mRNA	96220029	96223334	+	3305
Cmeg_Chr3	exon	96220029	96220191	+	162
Cmeg_Chr3	exon	96220252	96220708	+	456
Cmeg_Chr3	exon	96220764	96220960	+	196
Cmeg_Chr3	exon	96222563	96222934	+	371
Cmeg_Chr3	exon	96222997	96223334	+	337
Cmeg_Chr3	CDS	96220029	96220191	+	162
Cmeg_Chr3	CDS	96220252	96220708	+	456
Cmeg_Chr3	CDS	96220764	96220960	+	196
Cmeg_Chr3	CDS	96222563	96222934	+	371
Cmeg_Chr3	CDS	96222997	96223334	+	337
Cmeg_Chr3	mRNA	96223981	96232526	+	8545
Cmeg_Chr3	exon	96223981	96224215	+	234
Cmeg_Chr3	exon	96228943	96229117	+	174
Cmeg_Chr3	exon	96230985	96231441	+	456
Cmeg_Chr3	exon	96231499	96231683	+	184
Cmeg_Chr3	exon	96231747	96232118	+	371
Cmeg_Chr3	exon	96232189	96232526	+	337
Cmeg_Chr3	five_prime_UTR	96223981	96224049	+	68
Cmeg_Chr3	CDS	96224050	96224215	+	165
Cmeg_Chr3	CDS	96230985	96231441	+	456
Cmeg_Chr3	CDS	96231499	96231683	+	184
Cmeg_Chr3	CDS	96231747	96232118	+	371
Cmeg_Chr3	CDS	96232189	96232526	+	337
Cmeg_Chr3	mRNA	96245287	96254728	+	9441
Cmeg_Chr3	exon	96245287	96245535	+	248
Cmeg_Chr3	exon	96252666	96253122	+	456
Cmeg_Chr3	exon	96253180	96253364	+	184
Cmeg_Chr3	exon	96253426	96253797	+	371
Cmeg_Chr3	exon	96253860	96254728	+	868
Cmeg_Chr3	five_prime_UTR	96245287	96245369	+	82
Cmeg_Chr3	CDS	96245370	96245535	+	165
Cmeg_Chr3	CDS	96252666	96253122	+	456
Cmeg_Chr3	CDS	96253180	96253364	+	184
Cmeg_Chr3	CDS	96253426	96253797	+	371
Cmeg_Chr3	CDS	96253860	96254197	+	337
Cmeg_Chr3	three_prime_UTR	96254198	96254728	+	530
Cmeg_Chr3	mRNA	96266341	96269943	+	3602
Cmeg_Chr3	exon	96266341	96266509	+	168
Cmeg_Chr3	exon	96266571	96267027	+	456
Cmeg_Chr3	exon	96267101	96267303	+	202
Cmeg_Chr3	exon	96269183	96269554	+	371
Cmeg_Chr3	exon	96269615	96269943	+	328
Cmeg_Chr3	CDS	96266341	96266509	+	168
Cmeg_Chr3	CDS	96266571	96267027	+	456
Cmeg_Chr3	CDS	96267101	96267303	+	202
Cmeg_Chr3	CDS	96269183	96269554	+	371
Cmeg_Chr3	CDS	96269615	96269943	+	328
Cmeg_Chr3	mRNA	96143758	96159995	-	16237
Cmeg_Chr3	exon	96143758	96144107	-	349
Cmeg_Chr3	exon	96144165	96144733	-	568
Cmeg_Chr3	exon	96144789	96144858	-	69
Cmeg_Chr3	exon	96144921	96145307	-	386
Cmeg_Chr3	exon	96146350	96146558	-	208
Cmeg_Chr3	exon	96159892	96159995	-	103
Cmeg_Chr3	five_prime_UTR	96159892	96159995	-	103
Cmeg_Chr3	five_prime_UTR	96146504	96146558	-	54
Cmeg_Chr3	CDS	96146350	96146503	-	153
Cmeg_Chr3	CDS	96144921	96145307	-	386
Cmeg_Chr3	CDS	96144165	96144731	-	566
Cmeg_Chr3	CDS	96143764	96144107	-	343
Cmeg_Chr3	three_prime_UTR	96143758	96143763	-	5
Cmeg_Chr3	mRNA	96164883	96167893	-	3010
Cmeg_Chr3	exon	96164883	96165869	-	986
Cmeg_Chr3	exon	96165933	96166002	-	69
Cmeg_Chr3	exon	96166065	96166451	-	386
Cmeg_Chr3	exon	96167665	96167893	-	228
Cmeg_Chr3	five_prime_UTR	96167822	96167893	-	71
Cmeg_Chr3	CDS	96167665	96167821	-	156
Cmeg_Chr3	CDS	96166065	96166451	-	386
Cmeg_Chr3	CDS	96165933	96166002	-	69
Cmeg_Chr3	CDS	96164978	96165869	-	891
Cmeg_Chr3	three_prime_UTR	96164883	96164977	-	94
Cmeg_Chr3	mRNA	96170537	96172038	-	1501
Cmeg_Chr3	exon	96170537	96170880	-	343
Cmeg_Chr3	exon	96170937	96171508	-	571
Cmeg_Chr3	exon	96171563	96172022	-	459
Cmeg_Chr3	exon	96172097	96172347	-	250
Cmeg_Chr3	CDS	96171563	96172038	-	475
Cmeg_Chr3	CDS	96170937	96171508	-	571
Cmeg_Chr3	CDS	96170537	96170880	-	343
Cmeg_Chr3	mRNA	103655158	103658906	+	3748
Cmeg_Chr3	exon	103655158	103655365	+	207
Cmeg_Chr3	exon	103657357	103657551	+	194
Cmeg_Chr3	exon	103657612	103657864	+	252
Cmeg_Chr3	exon	103657947	103658256	+	309
Cmeg_Chr3	exon	103658323	103658906	+	583
Cmeg_Chr3	five_prime_UTR	103655158	103655211	+	53
Cmeg_Chr3	CDS	103655212	103655365	+	153
Cmeg_Chr3	CDS	103657357	103657551	+	194
Cmeg_Chr3	CDS	103657612	103657864	+	252
Cmeg_Chr3	CDS	103657947	103658256	+	309
Cmeg_Chr3	CDS	103658323	103658898	+	575
Cmeg_Chr3	three_prime_UTR	103658899	103658906	+	7
Cmeg_Chr2	mRNA	4076290	4080614	-	4324
Cmeg_Chr2	exon	4076290	4076551	-	261
Cmeg_Chr2	exon	4076624	4076872	-	248
Cmeg_Chr2	exon	4076938	4077368	-	430
Cmeg_Chr2	exon	4079780	4079902	-	122
Cmeg_Chr2	exon	4080118	4080614	-	496
Cmeg_Chr2	CDS	4080118	4080614	-	496
Cmeg_Chr2	CDS	4079780	4079902	-	122
Cmeg_Chr2	CDS	4076938	4077368	-	430
Cmeg_Chr2	CDS	4076624	4076872	-	248
Cmeg_Chr2	CDS	4076373	4076551	-	178
Cmeg_Chr2	three_prime_UTR	4076290	4076372	-	82
Cmeg_Chr2	mRNA	4083747	4085724	-	1977
Cmeg_Chr2	exon	4083747	4084005	-	258
Cmeg_Chr2	exon	4084072	4084320	-	248
Cmeg_Chr2	exon	4084388	4084833	-	445
Cmeg_Chr2	exon	4084890	4085045	-	155
Cmeg_Chr2	exon	4085108	4085724	-	616
Cmeg_Chr2	five_prime_UTR	4085635	4085724	-	89
Cmeg_Chr2	CDS	4085108	4085634	-	526
Cmeg_Chr2	CDS	4084890	4085045	-	155
Cmeg_Chr2	CDS	4084388	4084833	-	445
Cmeg_Chr2	CDS	4084072	4084320	-	248
Cmeg_Chr2	CDS	4083842	4084005	-	163
Cmeg_Chr2	three_prime_UTR	4083747	4083841	-	94
Cmeg_Chr2	mRNA	17654283	17657776	-	3493
Cmeg_Chr2	exon	17654283	17654525	-	242
Cmeg_Chr2	exon	17654592	17654903	-	311
Cmeg_Chr2	exon	17654958	17655175	-	217
Cmeg_Chr2	exon	17655227	17655494	-	267
Cmeg_Chr2	exon	17655555	17655655	-	100
Cmeg_Chr2	exon	17656957	17657038	-	81
Cmeg_Chr2	exon	17657100	17657303	-	203
Cmeg_Chr2	exon	17657373	17657776	-	403
Cmeg_Chr2	five_prime_UTR	17657497	17657776	-	279
Cmeg_Chr2	CDS	17657373	17657496	-	123
Cmeg_Chr2	CDS	17657100	17657303	-	203
Cmeg_Chr2	CDS	17656957	17657038	-	81
Cmeg_Chr2	CDS	17655555	17655655	-	100
Cmeg_Chr2	CDS	17655227	17655494	-	267
Cmeg_Chr2	CDS	17654958	17655175	-	217
Cmeg_Chr2	CDS	17654592	17654903	-	311
Cmeg_Chr2	CDS	17654359	17654525	-	166
Cmeg_Chr2	three_prime_UTR	17654283	17654358	-	75
Cmeg_Chr2	mRNA	39954673	39956184	-	1511
Cmeg_Chr2	exon	39954673	39955838	-	1165
Cmeg_Chr2	exon	39955878	39956184	-	306
Cmeg_Chr2	CDS	39955878	39956184	-	306
Cmeg_Chr2	CDS	39954673	39955838	-	1165
Cmeg_Chr2	mRNA	103738292	103739849	-	1557
Cmeg_Chr2	exon	103738292	103738707	-	415
Cmeg_Chr2	exon	103738775	103739849	-	1074
Cmeg_Chr2	CDS	103738775	103739849	-	1074
Cmeg_Chr2	CDS	103738292	103738707	-	415
Cmeg_Chr2	mRNA	103744242	103745799	-	1557
Cmeg_Chr2	exon	103744725	103745799	-	1074
Cmeg_Chr2	exon	103744242	103744657	-	415
Cmeg_Chr2	CDS	103744725	103745799	-	1074
Cmeg_Chr2	CDS	103744242	103744657	-	415
Cmeg_Chr2	mRNA	103735395	103736947	+	1552
Cmeg_Chr2	exon	103735395	103736469	+	1074
Cmeg_Chr2	exon	103736532	103736947	+	415
Cmeg_Chr2	CDS	103735395	103736469	+	1074
Cmeg_Chr2	CDS	103736532	103736947	+	415
Cmeg_Chr2	mRNA	103748276	103749825	+	1549
Cmeg_Chr2	exon	103748276	103749350	+	1074
Cmeg_Chr2	exon	103749410	103749825	+	415
Cmeg_Chr2	CDS	103748276	103749350	+	1074
Cmeg_Chr2	CDS	103749410	103749825	+	415
Cmeg_Chr2	mRNA	103755054	103756606	+	1552
Cmeg_Chr2	exon	103755054	103756128	+	1074
Cmeg_Chr2	exon	103756191	103756606	+	415
Cmeg_Chr2	CDS	103755054	103756128	+	1074
Cmeg_Chr2	CDS	103756191	103756606	+	415

## Sheet: Table S8
Table S9 Gene information of CCE
Chromosome	Type	Start	End	Orientation	Length
Cmeg_Chr1	mRNA	16111277	16143439	+	32162
Cmeg_Chr1	exon	16111277	16111446	+	169
Cmeg_Chr1	exon	16138713	16138874	+	161
Cmeg_Chr1	exon	16138937	16139664	+	727
Cmeg_Chr1	exon	16139727	16139896	+	169
Cmeg_Chr1	exon	16142661	16142941	+	280
Cmeg_Chr1	exon	16143008	16143439	+	431
Cmeg_Chr1	CDS	16111277	16111446	+	169
Cmeg_Chr1	CDS	16138713	16138874	+	161
Cmeg_Chr1	CDS	16138937	16139664	+	727
Cmeg_Chr1	CDS	16139727	16139896	+	169
Cmeg_Chr1	CDS	16142661	16142941	+	280
Cmeg_Chr1	CDS	16143008	16143200	+	192
Cmeg_Chr1	three_prime_UTR	16143201	16143439	+	238
Cmeg_Chr1	mRNA	40518386	40520326	+	1940
Cmeg_Chr1	exon	40518386	40519207	+	821
Cmeg_Chr1	exon	40519269	40519485	+	216
Cmeg_Chr1	exon	40519551	40519874	+	323
Cmeg_Chr1	exon	40519931	40520063	+	132
Cmeg_Chr1	exon	40520125	40520326	+	201
Cmeg_Chr1	CDS	40518386	40519207	+	821
Cmeg_Chr1	CDS	40519269	40519485	+	216
Cmeg_Chr1	CDS	40519551	40519874	+	323
Cmeg_Chr1	CDS	40519931	40520063	+	132
Cmeg_Chr1	CDS	40520125	40520326	+	201
Cmeg_Chr1	mRNA	40526447	40528387	+	1940
Cmeg_Chr1	exon	40526447	40527268	+	821
Cmeg_Chr1	exon	40527330	40527546	+	216
Cmeg_Chr1	exon	40527612	40527935	+	323
Cmeg_Chr1	exon	40527992	40528124	+	132
Cmeg_Chr1	exon	40528186	40528387	+	201
Cmeg_Chr1	CDS	40526447	40527268	+	821
Cmeg_Chr1	CDS	40527330	40527546	+	216
Cmeg_Chr1	CDS	40527612	40527935	+	323
Cmeg_Chr1	CDS	40527992	40528124	+	132
Cmeg_Chr1	CDS	40528186	40528387	+	201
Cmeg_Chr1	mRNA	44288988	44291120	-	2132
Cmeg_Chr1	exon	44288988	44289301	-	313
Cmeg_Chr1	exon	44289372	44289504	-	132
Cmeg_Chr1	exon	44289563	44289883	-	320
Cmeg_Chr1	exon	44289947	44290163	-	216
Cmeg_Chr1	exon	44290225	44291120	-	895
Cmeg_Chr1	five_prime_UTR	44291050	44291120	-	70
Cmeg_Chr1	CDS	44290225	44291049	-	824
Cmeg_Chr1	CDS	44289947	44290163	-	216
Cmeg_Chr1	CDS	44289563	44289883	-	320
Cmeg_Chr1	CDS	44289372	44289504	-	132
Cmeg_Chr1	CDS	44289100	44289301	-	201
Cmeg_Chr1	three_prime_UTR	44288988	44289099	-	111
Cmeg_Chr1	mRNA	44293581	44295565	-	1984
Cmeg_Chr1	exon	44293581	44293782	-	201
Cmeg_Chr1	exon	44293843	44293975	-	132
Cmeg_Chr1	exon	44294035	44294358	-	323
Cmeg_Chr1	exon	44294411	44294627	-	216
Cmeg_Chr1	exon	44294689	44295565	-	876
Cmeg_Chr1	five_prime_UTR	44295511	44295565	-	54
Cmeg_Chr1	CDS	44294689	44295510	-	821
Cmeg_Chr1	CDS	44294411	44294627	-	216
Cmeg_Chr1	CDS	44294035	44294358	-	323
Cmeg_Chr1	CDS	44293843	44293975	-	132
Cmeg_Chr1	CDS	44293581	44293782	-	201
Cmeg_Chr1	mRNA	44298268	44300255	-	1987
Cmeg_Chr1	exon	44298268	44298469	-	201
Cmeg_Chr1	exon	44298530	44298662	-	132
Cmeg_Chr1	exon	44298726	44299049	-	323
Cmeg_Chr1	exon	44299105	44299321	-	216
Cmeg_Chr1	exon	44299387	44300255	-	868
Cmeg_Chr1	five_prime_UTR	44300212	44300255	-	43
Cmeg_Chr1	CDS	44299387	44300211	-	824
Cmeg_Chr1	CDS	44299105	44299321	-	216
Cmeg_Chr1	CDS	44298726	44299049	-	323
Cmeg_Chr1	CDS	44298530	44298662	-	132
Cmeg_Chr1	CDS	44298268	44298469	-	201
Cmeg_Chr1	mRNA	44302360	44304347	-	1987
Cmeg_Chr1	exon	44302360	44302561	-	201
Cmeg_Chr1	exon	44302622	44302754	-	132
Cmeg_Chr1	exon	44302818	44303141	-	323
Cmeg_Chr1	exon	44303197	44303413	-	216
Cmeg_Chr1	exon	44303479	44304347	-	868
Cmeg_Chr1	five_prime_UTR	44304304	44304347	-	43
Cmeg_Chr1	CDS	44303479	44304303	-	824
Cmeg_Chr1	CDS	44303197	44303413	-	216
Cmeg_Chr1	CDS	44302818	44303141	-	323
Cmeg_Chr1	CDS	44302622	44302754	-	132
Cmeg_Chr1	CDS	44302360	44302561	-	201
Cmeg_Chr1	mRNA	44306992	44309214	-	2222
Cmeg_Chr1	exon	44306992	44307420	-	428
Cmeg_Chr1	exon	44307474	44307606	-	132
Cmeg_Chr1	exon	44307662	44307985	-	323
Cmeg_Chr1	exon	44308042	44308264	-	222
Cmeg_Chr1	exon	44308342	44309214	-	872
Cmeg_Chr1	five_prime_UTR	44309179	44309214	-	35
Cmeg_Chr1	CDS	44308342	44309178	-	836
Cmeg_Chr1	CDS	44308042	44308264	-	222
Cmeg_Chr1	CDS	44307662	44307985	-	323
Cmeg_Chr1	CDS	44307474	44307606	-	132
Cmeg_Chr1	CDS	44307219	44307420	-	201
Cmeg_Chr1	three_prime_UTR	44306992	44307218	-	226
Cmeg_Chr1	mRNA	44310793	44312811	-	2018
Cmeg_Chr1	exon	44310793	44311058	-	265
Cmeg_Chr1	exon	44311124	44311580	-	456
Cmeg_Chr1	exon	44311643	44311859	-	216
Cmeg_Chr1	exon	44311922	44312811	-	889
Cmeg_Chr1	five_prime_UTR	44312747	44312811	-	64
Cmeg_Chr1	CDS	44311922	44312746	-	824
Cmeg_Chr1	CDS	44311643	44311859	-	216
Cmeg_Chr1	CDS	44311124	44311580	-	456
Cmeg_Chr1	CDS	44310857	44311058	-	201
Cmeg_Chr1	three_prime_UTR	44310793	44310856	-	63
Cmeg_Chr1	mRNA	44315326	44317338	-	2012
Cmeg_Chr1	exon	44315326	44315534	-	208
Cmeg_Chr1	exon	44315607	44316117	-	510
Cmeg_Chr1	exon	44316171	44316387	-	216
Cmeg_Chr1	exon	44316440	44317338	-	898
Cmeg_Chr1	five_prime_UTR	44317262	44317338	-	76
Cmeg_Chr1	CDS	44316440	44317261	-	821
Cmeg_Chr1	CDS	44316171	44316387	-	216
Cmeg_Chr1	CDS	44315607	44316117	-	510
Cmeg_Chr1	CDS	44315333	44315534	-	201
Cmeg_Chr1	three_prime_UTR	44315326	44315332	-	6
Cmeg_Chr1	mRNA	44318881	44320870	-	1989
Cmeg_Chr1	exon	44318881	44319082	-	201
Cmeg_Chr1	exon	44319135	44319267	-	132
Cmeg_Chr1	exon	44319336	44319656	-	320
Cmeg_Chr1	exon	44319717	44319933	-	216
Cmeg_Chr1	exon	44319989	44320870	-	881
Cmeg_Chr1	five_prime_UTR	44320817	44320870	-	53
Cmeg_Chr1	CDS	44319989	44320816	-	827
Cmeg_Chr1	CDS	44319717	44319933	-	216
Cmeg_Chr1	CDS	44319336	44319656	-	320
Cmeg_Chr1	CDS	44319135	44319267	-	132
Cmeg_Chr1	CDS	44318881	44319082	-	201
Cmeg_Chr1	mRNA	44322671	44324615	-	1944
Cmeg_Chr1	exon	44322671	44322915	-	244
Cmeg_Chr1	exon	44322978	44323431	-	453
Cmeg_Chr1	exon	44323492	44323708	-	216
Cmeg_Chr1	exon	44323769	44324615	-	846
Cmeg_Chr1	five_prime_UTR	44324594	44324615	-	21
Cmeg_Chr1	CDS	44323769	44324593	-	824
Cmeg_Chr1	CDS	44323492	44323708	-	216
Cmeg_Chr1	CDS	44322978	44323431	-	453
Cmeg_Chr1	CDS	44322714	44322915	-	201
Cmeg_Chr1	three_prime_UTR	44322671	44322713	-	42
Cmeg_Chr1	mRNA	53792276	53904011	-	111735
Cmeg_Chr1	exon	53792276	53793531	-	1255
Cmeg_Chr1	exon	53818355	53818518	-	163
Cmeg_Chr1	exon	53822984	53823147	-	163
Cmeg_Chr1	exon	53859538	53859687	-	149
Cmeg_Chr1	exon	53871002	53871144	-	142
Cmeg_Chr1	exon	53881964	53882171	-	207
Cmeg_Chr1	exon	53882273	53882809	-	536
Cmeg_Chr1	exon	53885564	53885702	-	138
Cmeg_Chr1	exon	53902203	53904011	-	1808
Cmeg_Chr1	five_prime_UTR	53902799	53904011	-	1212
Cmeg_Chr1	CDS	53902203	53902798	-	595
Cmeg_Chr1	CDS	53885564	53885702	-	138
Cmeg_Chr1	CDS	53882273	53882809	-	536
Cmeg_Chr1	CDS	53881964	53882171	-	207
Cmeg_Chr1	CDS	53871002	53871144	-	142
Cmeg_Chr1	CDS	53859538	53859687	-	149
Cmeg_Chr1	CDS	53822984	53823147	-	163
Cmeg_Chr1	CDS	53818355	53818518	-	163
Cmeg_Chr1	CDS	53793401	53793531	-	130
Cmeg_Chr1	three_prime_UTR	53792276	53793400	-	1124
Cmeg_Chr1	mRNA	121621854	121624831	+	2977
Cmeg_Chr1	exon	121621854	121622008	+	154
Cmeg_Chr1	exon	121623045	121623363	+	318
Cmeg_Chr1	exon	121623416	121623566	+	150
Cmeg_Chr1	exon	121623627	121624948	+	1321
Cmeg_Chr1	five_prime_UTR	121621854	121621961	+	107
Cmeg_Chr1	CDS	121621962	121622008	+	46
Cmeg_Chr1	CDS	121623045	121623363	+	318
Cmeg_Chr1	CDS	121623416	121623566	+	150
Cmeg_Chr1	CDS	121623627	121624831	+	1204
Cmeg_Chr1	three_prime_UTR	121624832	121624948	+	116
Cmeg_Chr1	mRNA	121628115	121640525	+	12410
Cmeg_Chr1	exon	121628115	121628310	+	195
Cmeg_Chr1	exon	121638597	121638915	+	318
Cmeg_Chr1	exon	121638975	121639125	+	150
Cmeg_Chr1	exon	121639181	121640525	+	1344
Cmeg_Chr1	five_prime_UTR	121628115	121628263	+	148
Cmeg_Chr1	CDS	121628264	121628310	+	46
Cmeg_Chr1	CDS	121638597	121638915	+	318
Cmeg_Chr1	CDS	121638975	121639125	+	150
Cmeg_Chr1	CDS	121639181	121640385	+	1204
Cmeg_Chr1	three_prime_UTR	121640386	121640525	+	139
Cmeg_Chr1	mRNA	121645652	121650184	+	4532
Cmeg_Chr1	exon	121645652	121645926	+	274
Cmeg_Chr1	exon	121646012	121646279	+	267
Cmeg_Chr1	exon	121646375	121646525	+	150
Cmeg_Chr1	exon	121648916	121649652	+	736
Cmeg_Chr1	exon	121649729	121650184	+	455
Cmeg_Chr1	five_prime_UTR	121645652	121645915	+	263
Cmeg_Chr1	CDS	121645916	121645926	+	10
Cmeg_Chr1	CDS	121646012	121646279	+	267
Cmeg_Chr1	CDS	121646375	121646525	+	150
Cmeg_Chr1	CDS	121648916	121649652	+	736
Cmeg_Chr1	CDS	121649729	121650184	+	455
Cmeg_Chr1	mRNA	121653561	121656478	+	2917
Cmeg_Chr1	exon	121653561	121653565	+	4
Cmeg_Chr1	exon	121653629	121654056	+	427
Cmeg_Chr1	exon	121655238	121655965	+	727
Cmeg_Chr1	exon	121656023	121656478	+	455
Cmeg_Chr1	CDS	121653561	121653565	+	4
Cmeg_Chr1	CDS	121653629	121654056	+	427
Cmeg_Chr1	CDS	121655238	121655965	+	727
Cmeg_Chr1	CDS	121656023	121656478	+	455
Cmeg_Chr1	mRNA	121657698	121664845	+	7147
Cmeg_Chr1	exon	121657698	121657711	+	13
Cmeg_Chr1	exon	121661409	121661682	+	273
Cmeg_Chr1	exon	121661777	121661927	+	150
Cmeg_Chr1	exon	121663594	121664324	+	730
Cmeg_Chr1	exon	121664393	121664845	+	452
Cmeg_Chr1	CDS	121657698	121657711	+	13
Cmeg_Chr1	CDS	121661409	121661682	+	273
Cmeg_Chr1	CDS	121661777	121661927	+	150
Cmeg_Chr1	CDS	121663594	121664324	+	730
Cmeg_Chr1	CDS	121664393	121664845	+	452
Cmeg_Chr1	mRNA	121668040	121670002	+	1962
Cmeg_Chr1	exon	121668040	121668182	+	142
Cmeg_Chr1	exon	121668271	121668535	+	264
Cmeg_Chr1	exon	121668588	121669460	+	872
Cmeg_Chr1	exon	121669521	121670002	+	481
Cmeg_Chr1	CDS	121668040	121668182	+	142
Cmeg_Chr1	CDS	121668271	121668535	+	264
Cmeg_Chr1	CDS	121668588	121669460	+	872
Cmeg_Chr1	CDS	121669521	121669967	+	446
Cmeg_Chr1	three_prime_UTR	121669968	121670002	+	34
Cmeg_Chr1	mRNA	121222846	121247622	-	24776
Cmeg_Chr1	exon	121222846	121223729	-	883
Cmeg_Chr1	exon	121223795	121224682	-	887
Cmeg_Chr1	exon	121227662	121227974	-	312
Cmeg_Chr1	exon	121246863	121247108	-	245
Cmeg_Chr1	exon	121247483	121247622	-	139
Cmeg_Chr1	five_prime_UTR	121247483	121247622	-	139
Cmeg_Chr1	five_prime_UTR	121246907	121247108	-	201
Cmeg_Chr1	CDS	121246863	121246906	-	43
Cmeg_Chr1	CDS	121227662	121227974	-	312
Cmeg_Chr1	CDS	121223795	121224682	-	887
Cmeg_Chr1	CDS	121223280	121223729	-	449
Cmeg_Chr1	three_prime_UTR	121222846	121223279	-	433
Cmeg_Chr1	mRNA	121254940	121284315	-	29375
Cmeg_Chr1	exon	121254940	121256866	-	1926
Cmeg_Chr1	exon	121257176	121257351	-	175
Cmeg_Chr1	exon	121257425	121258136	-	711
Cmeg_Chr1	exon	121258199	121258511	-	312
Cmeg_Chr1	exon	121283612	121284315	-	703
Cmeg_Chr1	five_prime_UTR	121283656	121284315	-	659
Cmeg_Chr1	CDS	121283612	121283655	-	43
Cmeg_Chr1	CDS	121258199	121258511	-	312
Cmeg_Chr1	CDS	121257425	121258136	-	711
Cmeg_Chr1	CDS	121257176	121257351	-	175
Cmeg_Chr1	CDS	121256405	121256866	-	461
Cmeg_Chr1	three_prime_UTR	121254940	121256404	-	1464
Cmeg_Chr1	mRNA	121312901	121340755	-	27854
Cmeg_Chr1	exon	121312901	121314040	-	1139
Cmeg_Chr1	exon	121314107	121314840	-	733
Cmeg_Chr1	exon	121317707	121317857	-	150
Cmeg_Chr1	exon	121317990	121318305	-	315
Cmeg_Chr1	exon	121339262	121339873	-	611
Cmeg_Chr1	exon	121340301	121340376	-	75
Cmeg_Chr1	exon	121340576	121340755	-	179
Cmeg_Chr1	five_prime_UTR	121340576	121340755	-	179
Cmeg_Chr1	five_prime_UTR	121340301	121340376	-	75
Cmeg_Chr1	five_prime_UTR	121339309	121339873	-	564
Cmeg_Chr1	CDS	121339262	121339308	-	46
Cmeg_Chr1	CDS	121317990	121318305	-	315
Cmeg_Chr1	CDS	121317707	121317857	-	150
Cmeg_Chr1	CDS	121314107	121314840	-	733
Cmeg_Chr1	CDS	121313189	121314040	-	851
Cmeg_Chr1	three_prime_UTR	121312901	121313188	-	287
Cmeg_Chr1	mRNA	121355449	121385953	-	30504
Cmeg_Chr1	exon	121355449	121356082	-	633
Cmeg_Chr1	exon	121358173	121358342	-	169
Cmeg_Chr1	exon	121358408	121358968	-	560
Cmeg_Chr1	exon	121359035	121359185	-	150
Cmeg_Chr1	exon	121368902	121369214	-	312
Cmeg_Chr1	exon	121385907	121385953	-	46
Cmeg_Chr1	CDS	121385907	121385953	-	46
Cmeg_Chr1	CDS	121368902	121369214	-	312
Cmeg_Chr1	CDS	121359035	121359185	-	150
Cmeg_Chr1	CDS	121358408	121358968	-	560
Cmeg_Chr1	CDS	121358173	121358342	-	169
Cmeg_Chr1	CDS	121355612	121356082	-	470
Cmeg_Chr1	three_prime_UTR	121355449	121355611	-	162
Cmeg_Chr1	mRNA	121394650	121396586	-	1936
Cmeg_Chr1	exon	121394650	121395096	-	446
Cmeg_Chr1	exon	121395156	121396028	-	872
Cmeg_Chr1	exon	121396091	121396355	-	264
Cmeg_Chr1	exon	121396444	121396586	-	142
Cmeg_Chr1	CDS	121396444	121396586	-	142
Cmeg_Chr1	CDS	121396091	121396355	-	264
Cmeg_Chr1	CDS	121395156	121396028	-	872
Cmeg_Chr1	CDS	121394650	121395096	-	446
Cmeg_Chr1	mRNA	121404285	121410892	-	6607
Cmeg_Chr1	exon	121404285	121405451	-	1166
Cmeg_Chr1	exon	121405521	121406251	-	730
Cmeg_Chr1	exon	121407640	121407790	-	150
Cmeg_Chr1	exon	121407864	121408137	-	273
Cmeg_Chr1	exon	121410846	121410892	-	46
Cmeg_Chr1	CDS	121410846	121410892	-	46
Cmeg_Chr1	CDS	121407864	121408137	-	273
Cmeg_Chr1	CDS	121407640	121407790	-	150
Cmeg_Chr1	CDS	121405521	121406251	-	730
Cmeg_Chr1	CDS	121404999	121405451	-	452
Cmeg_Chr1	three_prime_UTR	121404285	121404998	-	713
Cmeg_Chr1	mRNA	121412326	121415098	-	2772
Cmeg_Chr1	exon	121415094	121415098	-	4
Cmeg_Chr1	exon	121414613	121415040	-	427
Cmeg_Chr1	exon	121412839	121413566	-	727
Cmeg_Chr1	exon	121412326	121412781	-	455
Cmeg_Chr1	CDS	121415094	121415098	-	4
Cmeg_Chr1	CDS	121414613	121415040	-	427
Cmeg_Chr1	CDS	121412839	121413566	-	727
Cmeg_Chr1	CDS	121412326	121412781	-	455
Cmeg_Chr1	mRNA	121418440	121422996	-	4556
Cmeg_Chr1	exon	121418440	121419049	-	609
Cmeg_Chr1	exon	121419126	121419862	-	736
Cmeg_Chr1	exon	121422076	121422226	-	150
Cmeg_Chr1	exon	121422322	121422589	-	267
Cmeg_Chr1	exon	121422932	121422996	-	64
Cmeg_Chr1	CDS	121422932	121422996	-	64
Cmeg_Chr1	CDS	121422322	121422589	-	267
Cmeg_Chr1	CDS	121422076	121422226	-	150
Cmeg_Chr1	CDS	121419126	121419862	-	736
Cmeg_Chr1	CDS	121418594	121419049	-	455
Cmeg_Chr1	three_prime_UTR	121418440	121418593	-	153
Cmeg_Chr1	mRNA	121429900	121431720	-	1820
Cmeg_Chr1	exon	121431370	121431720	-	350
Cmeg_Chr1	exon	121431160	121431310	-	150
Cmeg_Chr1	exon	121429900	121431104	-	1204
Cmeg_Chr1	CDS	121431370	121431720	-	350
Cmeg_Chr1	CDS	121431160	121431310	-	150
Cmeg_Chr1	CDS	121429900	121431104	-	1204
Cmeg_Chr1	mRNA	121446599	121451620	-	5021
Cmeg_Chr1	exon	121446599	121447803	-	1204
Cmeg_Chr1	exon	121447859	121448009	-	150
Cmeg_Chr1	exon	121448062	121448380	-	318
Cmeg_Chr1	exon	121451574	121451620	-	46
Cmeg_Chr1	CDS	121451574	121451620	-	46
Cmeg_Chr1	CDS	121448062	121448380	-	318
Cmeg_Chr1	CDS	121447859	121448009	-	150
Cmeg_Chr1	CDS	121446599	121447803	-	1204
Cmeg_Chr1	mRNA	122255798	122422771	-	166973
Cmeg_Chr1	exon	122255798	122257199	-	1401
Cmeg_Chr1	exon	122259242	122259354	-	112
Cmeg_Chr1	exon	122259462	122259613	-	151
Cmeg_Chr1	exon	122264331	122264469	-	138
Cmeg_Chr1	exon	122274859	122275071	-	212
Cmeg_Chr1	exon	122308119	122308155	-	36
Cmeg_Chr1	exon	122308384	122308761	-	377
Cmeg_Chr1	exon	122308899	122309096	-	197
Cmeg_Chr1	exon	122396821	122396984	-	163
Cmeg_Chr1	exon	122418643	122420608	-	1965
Cmeg_Chr1	exon	122422238	122422771	-	533
Cmeg_Chr1	five_prime_UTR	122422238	122422771	-	533
Cmeg_Chr1	five_prime_UTR	122419587	122420608	-	1021
Cmeg_Chr1	CDS	122418643	122419586	-	943
Cmeg_Chr1	CDS	122396821	122396984	-	163
Cmeg_Chr1	CDS	122308899	122309096	-	197
Cmeg_Chr1	CDS	122308384	122308761	-	377
Cmeg_Chr1	CDS	122308119	122308155	-	36
Cmeg_Chr1	CDS	122274859	122275071	-	212
Cmeg_Chr1	CDS	122264331	122264469	-	138
Cmeg_Chr1	CDS	122259462	122259613	-	151
Cmeg_Chr1	CDS	122259242	122259354	-	112
Cmeg_Chr1	CDS	122256064	122257199	-	1135
Cmeg_Chr1	three_prime_UTR	122255798	122256063	-	265
Cmeg_Chr1	mRNA	124418847	124440294	-	21447
Cmeg_Chr1	exon	124418847	124419724	-	877
Cmeg_Chr1	exon	124419790	124420677	-	887
Cmeg_Chr1	exon	124423569	124423881	-	312
Cmeg_Chr1	exon	124439316	124439564	-	248
Cmeg_Chr1	exon	124440155	124440294	-	139
Cmeg_Chr1	five_prime_UTR	124440155	124440294	-	139
Cmeg_Chr1	five_prime_UTR	124439360	124439564	-	204
Cmeg_Chr1	CDS	124439316	124439359	-	43
Cmeg_Chr1	CDS	124423569	124423881	-	312
Cmeg_Chr1	CDS	124419790	124420677	-	887
Cmeg_Chr1	CDS	124419275	124419724	-	449
Cmeg_Chr1	three_prime_UTR	124418847	124419274	-	427
Cmeg_Chr1	mRNA	124448290	124457044	-	8754
Cmeg_Chr1	exon	124448290	124450224	-	1934
Cmeg_Chr1	exon	124450552	124450727	-	175
Cmeg_Chr1	exon	124450801	124451512	-	711
Cmeg_Chr1	exon	124451575	124451887	-	312
Cmeg_Chr1	CDS	124456995	124457044	-	49
Cmeg_Chr1	CDS	124451575	124451887	-	312
Cmeg_Chr1	CDS	124450801	124451512	-	711
Cmeg_Chr1	CDS	124450552	124450727	-	175
Cmeg_Chr1	CDS	124449763	124450224	-	461
Cmeg_Chr1	three_prime_UTR	124448290	124449762	-	1472
Cmeg_Chr1	mRNA	124493854	124518360	-	24506
Cmeg_Chr1	exon	124493854	124495013	-	1159
Cmeg_Chr1	exon	124495082	124495815	-	733
Cmeg_Chr1	exon	124497854	124498004	-	150
Cmeg_Chr1	exon	124498134	124498449	-	315
Cmeg_Chr1	exon	124517297	124517878	-	581
Cmeg_Chr1	exon	124517908	124518360	-	452
Cmeg_Chr1	five_prime_UTR	124517908	124518360	-	452
Cmeg_Chr1	five_prime_UTR	124517344	124517878	-	534
Cmeg_Chr1	CDS	124517297	124517343	-	46
Cmeg_Chr1	CDS	124498134	124498449	-	315
Cmeg_Chr1	CDS	124497854	124498004	-	150
Cmeg_Chr1	CDS	124495082	124495815	-	733
Cmeg_Chr1	CDS	124494150	124495013	-	863
Cmeg_Chr1	three_prime_UTR	124493854	124494149	-	295
Cmeg_Chr1	mRNA	127422782	127424721	-	1939
Cmeg_Chr1	exon	127422782	127422929	-	147
Cmeg_Chr1	exon	127422991	127423117	-	126
Cmeg_Chr1	exon	127423173	127424235	-	1062
Cmeg_Chr1	exon	127424300	127424425	-	125
Cmeg_Chr1	exon	127424480	127424721	-	241
Cmeg_Chr1	five_prime_UTR	127424699	127424721	-	22
Cmeg_Chr1	CDS	127424480	127424698	-	218
Cmeg_Chr1	CDS	127424300	127424425	-	125
Cmeg_Chr1	CDS	127423173	127424235	-	1062
Cmeg_Chr1	CDS	127422991	127423117	-	126
Cmeg_Chr1	CDS	127422782	127422929	-	147
Cmeg_Chr1	mRNA	136188653	136307883	+	119230
Cmeg_Chr1	exon	136188653	136189353	+	700
Cmeg_Chr1	exon	136198298	136198515	+	217
Cmeg_Chr1	exon	136214851	136215000	+	149
Cmeg_Chr1	exon	136215276	136215709	+	433
Cmeg_Chr1	exon	136222825	136223178	+	353
Cmeg_Chr1	exon	136248040	136248458	+	418
Cmeg_Chr1	exon	136251413	136251531	+	118
Cmeg_Chr1	exon	136260571	136260831	+	260
Cmeg_Chr1	exon	136302521	136303735	+	1214
Cmeg_Chr1	exon	136307753	136307883	+	130
Cmeg_Chr1	CDS	136188653	136189353	+	700
Cmeg_Chr1	CDS	136198298	136198515	+	217
Cmeg_Chr1	CDS	136214851	136215000	+	149
Cmeg_Chr1	CDS	136215276	136215709	+	433
Cmeg_Chr1	CDS	136222825	136223178	+	353
Cmeg_Chr1	CDS	136248040	136248458	+	418
Cmeg_Chr1	CDS	136251413	136251531	+	118
Cmeg_Chr1	CDS	136260571	136260831	+	260
Cmeg_Chr1	CDS	136302521	136303735	+	1214
Cmeg_Chr1	CDS	136307753	136307883	+	130
Cmeg_Chr4	mRNA	3605466	3607786	+	2320
Cmeg_Chr4	exon	3605466	3605975	+	509
Cmeg_Chr4	exon	3606141	3606834	+	693
Cmeg_Chr4	exon	3606899	3607095	+	196
Cmeg_Chr4	exon	3607199	3607786	+	587
Cmeg_Chr4	CDS	3605466	3605975	+	509
Cmeg_Chr4	CDS	3606141	3606834	+	693
Cmeg_Chr4	CDS	3606899	3607095	+	196
Cmeg_Chr4	CDS	3607199	3607786	+	587
Cmeg_Chr4	mRNA	3615210	3617912	+	2702
Cmeg_Chr4	exon	3615210	3615537	+	327
Cmeg_Chr4	exon	3615932	3616402	+	470
Cmeg_Chr4	exon	3616471	3616671	+	200
Cmeg_Chr4	exon	3616738	3616906	+	168
Cmeg_Chr4	exon	3616968	3617164	+	196
Cmeg_Chr4	exon	3617250	3617912	+	662
Cmeg_Chr4	five_prime_UTR	3615210	3615312	+	102
Cmeg_Chr4	CDS	3615313	3615537	+	224
Cmeg_Chr4	CDS	3615932	3616402	+	470
Cmeg_Chr4	CDS	3616471	3616671	+	200
Cmeg_Chr4	CDS	3616738	3616906	+	168
Cmeg_Chr4	CDS	3616968	3617164	+	196
Cmeg_Chr4	CDS	3617250	3617912	+	662
Cmeg_Chr4	mRNA	3618738	3621496	-	2758
Cmeg_Chr4	exon	3618738	3619599	-	861
Cmeg_Chr4	exon	3619660	3619844	-	184
Cmeg_Chr4	exon	3619924	3620086	-	162
Cmeg_Chr4	exon	3620156	3620356	-	200
Cmeg_Chr4	exon	3620411	3620728	-	317
Cmeg_Chr4	exon	3620797	3620952	-	155
Cmeg_Chr4	exon	3621013	3621496	-	483
Cmeg_Chr4	five_prime_UTR	3621475	3621496	-	21
Cmeg_Chr4	CDS	3621013	3621474	-	461
Cmeg_Chr4	CDS	3620797	3620952	-	155
Cmeg_Chr4	CDS	3620411	3620728	-	317
Cmeg_Chr4	CDS	3620156	3620356	-	200
Cmeg_Chr4	CDS	3619924	3620086	-	162
Cmeg_Chr4	CDS	3619660	3619844	-	184
Cmeg_Chr4	CDS	3618868	3619599	-	731
Cmeg_Chr4	three_prime_UTR	3618738	3618867	-	129
Cmeg_Chr4	mRNA	36528176	36538103	+	9927
Cmeg_Chr4	exon	36528176	36528428	+	252
Cmeg_Chr4	exon	36530983	36531135	+	152
Cmeg_Chr4	exon	36531210	36531725	+	515
Cmeg_Chr4	exon	36531787	36531922	+	135
Cmeg_Chr4	exon	36531979	36532169	+	190
Cmeg_Chr4	exon	36532227	36532545	+	318
Cmeg_Chr4	exon	36535580	36538103	+	2523
Cmeg_Chr4	five_prime_UTR	36528176	36528185	+	9
Cmeg_Chr4	CDS	36528186	36528428	+	242
Cmeg_Chr4	CDS	36530983	36531135	+	152
Cmeg_Chr4	CDS	36531210	36531725	+	515
Cmeg_Chr4	CDS	36531787	36531922	+	135
Cmeg_Chr4	CDS	36531979	36532169	+	190
Cmeg_Chr4	CDS	36532227	36532545	+	318
Cmeg_Chr4	CDS	36535580	36535707	+	127
Cmeg_Chr4	three_prime_UTR	36535708	36538103	+	2395
Cmeg_Chr4	mRNA	91554963	91558985	-	4022
Cmeg_Chr4	exon	91554963	91555563	-	600
Cmeg_Chr4	exon	91557003	91557166	-	163
Cmeg_Chr4	exon	91557245	91557796	-	551
Cmeg_Chr4	exon	91557853	91558003	-	150
Cmeg_Chr4	exon	91558067	91558388	-	321
Cmeg_Chr4	exon	91558939	91558985	-	46
Cmeg_Chr4	CDS	91558939	91558985	-	46
Cmeg_Chr4	CDS	91558067	91558388	-	321
Cmeg_Chr4	CDS	91557853	91558003	-	150
Cmeg_Chr4	CDS	91557245	91557796	-	551
Cmeg_Chr4	CDS	91557003	91557166	-	163
Cmeg_Chr4	CDS	91555060	91555563	-	503
Cmeg_Chr4	three_prime_UTR	91554963	91555059	-	96
Cmeg_Chr4	mRNA	91560700	91565096	-	4396
Cmeg_Chr4	exon	91560700	91561385	-	685
Cmeg_Chr4	exon	91561448	91561617	-	169
Cmeg_Chr4	exon	91562346	91562897	-	551
Cmeg_Chr4	exon	91562952	91563102	-	150
Cmeg_Chr4	exon	91563170	91563491	-	321
Cmeg_Chr4	exon	91564988	91565096	-	108
Cmeg_Chr4	five_prime_UTR	91565035	91565096	-	61
Cmeg_Chr4	CDS	91564988	91565034	-	46
Cmeg_Chr4	CDS	91563170	91563491	-	321
Cmeg_Chr4	CDS	91562952	91563102	-	150
Cmeg_Chr4	CDS	91562346	91562897	-	551
Cmeg_Chr4	CDS	91561448	91561617	-	169
Cmeg_Chr4	CDS	91560828	91561385	-	557
Cmeg_Chr4	three_prime_UTR	91560700	91560827	-	127
Cmeg_Chr4	mRNA	106595048	106596898	+	1850
Cmeg_Chr4	exon	106595048	106596480	+	1432
Cmeg_Chr4	exon	106596547	106596667	+	120
Cmeg_Chr4	exon	106596730	106596898	+	168
Cmeg_Chr4	five_prime_UTR	106595048	106595087	+	39
Cmeg_Chr4	CDS	106595088	106596480	+	1392
Cmeg_Chr4	CDS	106596547	106596667	+	120
Cmeg_Chr4	CDS	106596730	106596835	+	105
Cmeg_Chr4	three_prime_UTR	106596836	106596898	+	62
Cmeg_Chr4	mRNA	106598956	106603901	+	4945
Cmeg_Chr4	exon	106598956	106600351	+	1395
Cmeg_Chr4	exon	106600420	106600540	+	120
Cmeg_Chr4	exon	106603782	106603901	+	119
Cmeg_Chr4	CDS	106598956	106600351	+	1395
Cmeg_Chr4	CDS	106600420	106600540	+	120
Cmeg_Chr4	CDS	106603782	106603887	+	105
Cmeg_Chr4	three_prime_UTR	106603888	106603901	+	13
Cmeg_Chr4	mRNA	106605002	106606802	+	1800
Cmeg_Chr4	exon	106605002	106606416	+	1414
Cmeg_Chr4	exon	106606481	106606601	+	120
Cmeg_Chr4	exon	106606684	106606802	+	118
Cmeg_Chr4	five_prime_UTR	106605002	106605023	+	21
Cmeg_Chr4	CDS	106605024	106606416	+	1392
Cmeg_Chr4	CDS	106606481	106606601	+	120
Cmeg_Chr4	CDS	106606684	106606789	+	105
Cmeg_Chr4	three_prime_UTR	106606790	106606802	+	12
Cmeg_Chr4	mRNA	115163458	115166384	+	2926
Cmeg_Chr4	exon	115163458	115164049	+	591
Cmeg_Chr4	exon	115164118	115166384	+	2266
Cmeg_Chr4	CDS	115163458	115164049	+	591
Cmeg_Chr4	CDS	115164118	115166060	+	1942
Cmeg_Chr4	three_prime_UTR	115166061	115166384	+	323
Cmeg_Chr5	mRNA	20553270	20557667	+	4397
Cmeg_Chr5	exon	20554305	20554370	+	65
Cmeg_Chr5	exon	20554433	20554570	+	137
Cmeg_Chr5	exon	20554641	20554867	+	226
Cmeg_Chr5	exon	20556265	20556391	+	126
Cmeg_Chr5	exon	20556450	20557667	+	1217
Cmeg_Chr5	CDS	20554305	20554370	+	65
Cmeg_Chr5	CDS	20554433	20554570	+	137
Cmeg_Chr5	CDS	20554641	20554867	+	226
Cmeg_Chr5	CDS	20556265	20556391	+	126
Cmeg_Chr5	CDS	20556450	20557667	+	1217
Cmeg_Chr5	mRNA	20959711	20962963	+	3252
Cmeg_Chr5	exon	20959711	20959776	+	65
Cmeg_Chr5	exon	20959835	20959972	+	137
Cmeg_Chr5	exon	20960042	20960268	+	226
Cmeg_Chr5	exon	20961582	20961708	+	126
Cmeg_Chr5	exon	20961767	20962963	+	1196
Cmeg_Chr5	CDS	20959711	20959776	+	65
Cmeg_Chr5	CDS	20959835	20959972	+	137
Cmeg_Chr5	CDS	20960042	20960268	+	226
Cmeg_Chr5	CDS	20961582	20961708	+	126
Cmeg_Chr5	CDS	20961767	20962963	+	1196
Cmeg_Chr5	mRNA	44589161	44594557	-	5396
Cmeg_Chr5	exon	44589161	44590897	-	1736
Cmeg_Chr5	exon	44590952	44591122	-	170
Cmeg_Chr5	exon	44591187	44591279	-	92
Cmeg_Chr5	exon	44594444	44594557	-	113
Cmeg_Chr5	CDS	44594444	44594557	-	113
Cmeg_Chr5	CDS	44591187	44591279	-	92
Cmeg_Chr5	CDS	44590952	44591122	-	170
Cmeg_Chr5	CDS	44589161	44590897	-	1736
Cmeg_Chr5	mRNA	70436613	70455512	-	18899
Cmeg_Chr5	exon	70436613	70436965	-	352
Cmeg_Chr5	exon	70437034	70437332	-	298
Cmeg_Chr5	exon	70437402	70438304	-	902
Cmeg_Chr5	exon	70438382	70438525	-	143
Cmeg_Chr5	exon	70438596	70438867	-	271
Cmeg_Chr5	exon	70455287	70455512	-	225
Cmeg_Chr5	five_prime_UTR	70455300	70455512	-	212
Cmeg_Chr5	CDS	70455287	70455299	-	12
Cmeg_Chr5	CDS	70438596	70438867	-	271
Cmeg_Chr5	CDS	70438382	70438525	-	143
Cmeg_Chr5	CDS	70437402	70438304	-	902
Cmeg_Chr5	CDS	70437034	70437332	-	298
Cmeg_Chr5	CDS	70436782	70436965	-	183
Cmeg_Chr5	three_prime_UTR	70436613	70436781	-	168
Cmeg_Chr5	mRNA	70472841	70476471	-	3630
Cmeg_Chr5	exon	70472841	70473018	-	177
Cmeg_Chr5	exon	70473165	70473463	-	298
Cmeg_Chr5	exon	70473525	70474415	-	890
Cmeg_Chr5	exon	70476071	70476211	-	140
Cmeg_Chr5	exon	70476274	70476471	-	197
Cmeg_Chr5	CDS	70476274	70476471	-	197
Cmeg_Chr5	CDS	70476071	70476211	-	140
Cmeg_Chr5	CDS	70473525	70474415	-	890
Cmeg_Chr5	CDS	70473165	70473463	-	298
Cmeg_Chr5	CDS	70472841	70473018	-	177
Cmeg_Chr5	mRNA	70482206	70485014	-	2808
Cmeg_Chr5	exon	70482206	70482416	-	210
Cmeg_Chr5	exon	70482479	70482777	-	298
Cmeg_Chr5	exon	70482835	70483734	-	899
Cmeg_Chr5	exon	70484512	70484652	-	140
Cmeg_Chr5	exon	70484817	70485014	-	197
Cmeg_Chr5	CDS	70484817	70485014	-	197
Cmeg_Chr5	CDS	70484512	70484652	-	140
Cmeg_Chr5	CDS	70482835	70483734	-	899
Cmeg_Chr5	CDS	70482479	70482777	-	298
Cmeg_Chr5	CDS	70482206	70482416	-	210
Cmeg_Chr5	mRNA	70486685	70491344	-	4659
Cmeg_Chr5	exon	70491141	70491344	-	203
Cmeg_Chr5	exon	70490899	70491039	-	140
Cmeg_Chr5	exon	70487295	70488194	-	899
Cmeg_Chr5	exon	70486946	70487244	-	298
Cmeg_Chr5	exon	70486685	70486874	-	189
Cmeg_Chr5	CDS	70491141	70491344	-	203
Cmeg_Chr5	CDS	70490899	70491039	-	140
Cmeg_Chr5	CDS	70487295	70488194	-	899
Cmeg_Chr5	CDS	70486946	70487244	-	298
Cmeg_Chr5	CDS	70486685	70486874	-	189
Cmeg_Chr5	mRNA	70496347	70500028	-	3681
Cmeg_Chr5	exon	70496347	70496527	-	180
Cmeg_Chr5	exon	70496587	70497427	-	840
Cmeg_Chr5	exon	70499291	70499476	-	185
Cmeg_Chr5	exon	70499539	70500028	-	489
Cmeg_Chr5	five_prime_UTR	70500008	70500028	-	20
Cmeg_Chr5	CDS	70499539	70500007	-	468
Cmeg_Chr5	CDS	70499291	70499476	-	185
Cmeg_Chr5	CDS	70496587	70497427	-	840
Cmeg_Chr5	CDS	70496347	70496527	-	180
Cmeg_Chr5	mRNA	102846237	102850191	+	3954
Cmeg_Chr5	exon	102846237	102846675	+	438
Cmeg_Chr5	exon	102848247	102849262	+	1015
Cmeg_Chr5	exon	102849757	102850191	+	434
Cmeg_Chr5	CDS	102846237	102846675	+	438
Cmeg_Chr5	CDS	102848247	102849262	+	1015
Cmeg_Chr5	CDS	102849757	102850191	+	434
Cmeg_Chr5	mRNA	105884221	105886465	+	2244
Cmeg_Chr5	exon	105884221	105884431	+	210
Cmeg_Chr5	exon	105884502	105884639	+	137
Cmeg_Chr5	exon	105884695	105884921	+	226
Cmeg_Chr5	exon	105885110	105885236	+	126
Cmeg_Chr5	exon	105885293	105886465	+	1172
Cmeg_Chr5	five_prime_UTR	105884221	105884365	+	144
Cmeg_Chr5	CDS	105884366	105884431	+	65
Cmeg_Chr5	CDS	105884502	105884639	+	137
Cmeg_Chr5	CDS	105884695	105884921	+	226
Cmeg_Chr5	CDS	105885110	105885236	+	126
Cmeg_Chr5	CDS	105885293	105886465	+	1172
Cmeg_Chr3	mRNA	18074027	18080399	-	6372
Cmeg_Chr3	exon	18074027	18074332	-	305
Cmeg_Chr3	exon	18074393	18074700	-	307
Cmeg_Chr3	exon	18074762	18075109	-	347
Cmeg_Chr3	exon	18075170	18075712	-	542
Cmeg_Chr3	exon	18075786	18075929	-	143
Cmeg_Chr3	exon	18080099	18080399	-	300
Cmeg_Chr3	five_prime_UTR	18080354	18080399	-	45
Cmeg_Chr3	CDS	18080099	18080353	-	254
Cmeg_Chr3	CDS	18075786	18075929	-	143
Cmeg_Chr3	CDS	18075170	18075712	-	542
Cmeg_Chr3	CDS	18074762	18075109	-	347
Cmeg_Chr3	CDS	18074393	18074700	-	307
Cmeg_Chr3	CDS	18074125	18074332	-	207
Cmeg_Chr3	three_prime_UTR	18074027	18074124	-	97
Cmeg_Chr2	mRNA	33799023	33801280	-	2257
Cmeg_Chr2	exon	33799023	33799767	-	744
Cmeg_Chr2	exon	33799825	33800286	-	461
Cmeg_Chr2	exon	33800347	33801280	-	933
Cmeg_Chr2	five_prime_UTR	33801220	33801280	-	60
Cmeg_Chr2	CDS	33800347	33801219	-	872
Cmeg_Chr2	CDS	33799825	33800286	-	461
Cmeg_Chr2	CDS	33799051	33799767	-	716
Cmeg_Chr2	three_prime_UTR	33799023	33799050	-	27
Cmeg_Chr2	mRNA	85266318	85274318	+	8000
Cmeg_Chr2	exon	85266318	85266616	+	298
Cmeg_Chr2	exon	85266671	85266803	+	132
Cmeg_Chr2	exon	85271367	85271798	+	431
Cmeg_Chr2	exon	85271867	85273086	+	1219
Cmeg_Chr2	exon	85273148	85273459	+	311
Cmeg_Chr2	exon	85273569	85274318	+	749
Cmeg_Chr2	CDS	85266318	85266616	+	298
Cmeg_Chr2	CDS	85266671	85266803	+	132
Cmeg_Chr2	CDS	85271367	85271798	+	431
Cmeg_Chr2	CDS	85271867	85273086	+	1219
Cmeg_Chr2	CDS	85273148	85273459	+	311
Cmeg_Chr2	CDS	85273569	85274232	+	663
Cmeg_Chr2	three_prime_UTR	85274233	85274318	+	85
Cmeg_Chr2	mRNA	117287593	117292302	+	4709
Cmeg_Chr2	exon	117287593	117287933	+	340
Cmeg_Chr2	exon	117287965	117288514	+	549
Cmeg_Chr2	exon	117288576	117288789	+	213
Cmeg_Chr2	exon	117288850	117289170	+	320
Cmeg_Chr2	exon	117291875	117292007	+	132
Cmeg_Chr2	exon	117292092	117292302	+	210
Cmeg_Chr2	CDS	117287593	117287933	+	340
Cmeg_Chr2	CDS	117287965	117288514	+	549
Cmeg_Chr2	CDS	117288576	117288789	+	213
Cmeg_Chr2	CDS	117288850	117289170	+	320
Cmeg_Chr2	CDS	117291875	117292007	+	132
Cmeg_Chr2	CDS	117292092	117292302	+	210
Cmeg_Chr2	mRNA	117324467	117327466	+	2999
Cmeg_Chr2	exon	117324467	117325484	+	1017
Cmeg_Chr2	exon	117325538	117326045	+	507
Cmeg_Chr2	exon	117327232	117327466	+	234
Cmeg_Chr2	CDS	117324467	117325484	+	1017
Cmeg_Chr2	CDS	117325538	117326045	+	507
Cmeg_Chr2	CDS	117327232	117327466	+	234
Cmeg_Un05	mRNA	117979	133555	+	15576
Cmeg_Un05	exon	117979	119586	+	1607
Cmeg_Un05	exon	127303	127535	+	232
Cmeg_Un05	exon	127800	128159	+	359
Cmeg_Un05	exon	128222	128417	+	195
Cmeg_Un05	exon	128648	128843	+	195
Cmeg_Un05	exon	128917	129105	+	188
Cmeg_Un05	exon	129169	129309	+	140
Cmeg_Un05	exon	131751	132006	+	255
Cmeg_Un05	exon	132071	132226	+	155
Cmeg_Un05	exon	132486	133555	+	1069
Cmeg_Un05	five_prime_UTR	117979	118015	+	36
Cmeg_Un05	CDS	118016	119586	+	1570
Cmeg_Un05	CDS	127303	127535	+	232
Cmeg_Un05	CDS	127800	128159	+	359
Cmeg_Un05	CDS	128222	128417	+	195
Cmeg_Un05	CDS	128648	128843	+	195
Cmeg_Un05	CDS	128917	129105	+	188
Cmeg_Un05	CDS	129169	129309	+	140
Cmeg_Un05	CDS	131751	132006	+	255
Cmeg_Un05	CDS	132071	132226	+	155
Cmeg_Un05	CDS	132486	133555	+	1069

## Sheet: Table S9
Table S10 Gene information of GR
Chromosome	Type	Start	End	Orientation	Length
Cmeg_Chr1	mRNA	16396279	16400314	-	4035
Cmeg_Chr1	exon	16396279	16396353	-	74
Cmeg_Chr1	exon	16396424	16396582	-	158
Cmeg_Chr1	exon	16399352	16400314	-	962
Cmeg_Chr1	CDS	16399352	16400314	-	962
Cmeg_Chr1	CDS	16396424	16396582	-	158
Cmeg_Chr1	CDS	16396279	16396353	-	74
Cmeg_Chr1	mRNA	18671396	18672463	+	1067
Cmeg_Chr1	exon	18671396	18672463	+	1067
Cmeg_Chr1	CDS	18671396	18672463	+	1067
Cmeg_Chr1	mRNA	98966924	98977285	+	10361
Cmeg_Chr1	exon	98966924	98967296	+	372
Cmeg_Chr1	exon	98974786	98974949	+	163
Cmeg_Chr1	exon	98975072	98975271	+	199
Cmeg_Chr1	exon	98976529	98976811	+	282
Cmeg_Chr1	exon	98976885	98977154	+	269
Cmeg_Chr1	exon	98977226	98977285	+	59
Cmeg_Chr1	CDS	98966924	98967296	+	372
Cmeg_Chr1	CDS	98974786	98974949	+	163
Cmeg_Chr1	CDS	98975072	98975271	+	199
Cmeg_Chr1	CDS	98976529	98976811	+	282
Cmeg_Chr1	CDS	98976885	98977154	+	269
Cmeg_Chr1	CDS	98977226	98977285	+	59
Cmeg_Chr1	mRNA	130407806	130409145	+	1339
Cmeg_Chr1	exon	130407806	130408204	+	398
Cmeg_Chr1	exon	130408252	130408538	+	286
Cmeg_Chr1	exon	130408610	130408811	+	201
Cmeg_Chr1	exon	130408869	130409024	+	155
Cmeg_Chr1	exon	130409086	130409145	+	59
Cmeg_Chr1	CDS	130407806	130408204	+	398
Cmeg_Chr1	CDS	130408252	130408538	+	286
Cmeg_Chr1	CDS	130408610	130408811	+	201
Cmeg_Chr1	CDS	130408869	130409024	+	155
Cmeg_Chr1	CDS	130409086	130409145	+	59
Cmeg_Chr1	mRNA	130416120	130417535	+	1415
Cmeg_Chr1	exon	130416120	130416937	+	817
Cmeg_Chr1	exon	130416998	130417199	+	201
Cmeg_Chr1	exon	130417260	130417415	+	155
Cmeg_Chr1	exon	130417479	130417535	+	56
Cmeg_Chr1	CDS	130416120	130416937	+	817
Cmeg_Chr1	CDS	130416998	130417199	+	201
Cmeg_Chr1	CDS	130417260	130417415	+	155
Cmeg_Chr1	CDS	130417479	130417535	+	56
Cmeg_Chr1	mRNA	130419458	130422097	+	2639
Cmeg_Chr1	exon	130419458	130420254	+	796
Cmeg_Chr1	exon	130421543	130421744	+	201
Cmeg_Chr1	exon	130421810	130421965	+	155
Cmeg_Chr1	exon	130422038	130422097	+	59
Cmeg_Chr1	CDS	130419458	130420254	+	796
Cmeg_Chr1	CDS	130421543	130421744	+	201
Cmeg_Chr1	CDS	130421810	130421965	+	155
Cmeg_Chr1	CDS	130422038	130422097	+	59
Cmeg_Chr1	mRNA	130411528	130412924	-	1396
Cmeg_Chr1	exon	130412128	130412924	-	796
Cmeg_Chr1	exon	130411868	130412069	-	201
Cmeg_Chr1	exon	130411658	130411813	-	155
Cmeg_Chr1	exon	130411528	130411587	-	59
Cmeg_Chr1	CDS	130412128	130412924	-	796
Cmeg_Chr1	CDS	130411868	130412069	-	201
Cmeg_Chr1	CDS	130411658	130411813	-	155
Cmeg_Chr1	CDS	130411528	130411587	-	59
Cmeg_Chr1	mRNA	130614667	130616050	-	1383
Cmeg_Chr1	exon	130614667	130614723	-	56
Cmeg_Chr1	exon	130614793	130614948	-	155
Cmeg_Chr1	exon	130615010	130615211	-	201
Cmeg_Chr1	exon	130615272	130616050	-	778
Cmeg_Chr1	CDS	130615272	130616050	-	778
Cmeg_Chr1	CDS	130615010	130615211	-	201
Cmeg_Chr1	CDS	130614793	130614948	-	155
Cmeg_Chr1	CDS	130614667	130614723	-	56
Cmeg_Chr1	mRNA	139446046	139448525	-	2479
Cmeg_Chr1	exon	139447947	139448525	-	578
Cmeg_Chr1	exon	139447740	139447875	-	135
Cmeg_Chr1	exon	139447675	139447690	-	15
Cmeg_Chr1	exon	139446631	139446913	-	282
Cmeg_Chr1	exon	139446306	139446566	-	260
Cmeg_Chr1	exon	139446046	139446108	-	62
Cmeg_Chr1	CDS	139447947	139448525	-	578
Cmeg_Chr1	CDS	139447740	139447875	-	135
Cmeg_Chr1	CDS	139447675	139447690	-	15
Cmeg_Chr1	CDS	139446631	139446913	-	282
Cmeg_Chr1	CDS	139446306	139446566	-	260
Cmeg_Chr1	CDS	139446046	139446108	-	62
Cmeg_Chr4	mRNA	53179279	53183229	-	3950
Cmeg_Chr4	exon	53179279	53179503	-	224
Cmeg_Chr4	exon	53179591	53180031	-	440
Cmeg_Chr4	exon	53180087	53180200	-	113
Cmeg_Chr4	exon	53180266	53180409	-	143
Cmeg_Chr4	exon	53180469	53180651	-	182
Cmeg_Chr4	exon	53180715	53180864	-	149
Cmeg_Chr4	exon	53183026	53183229	-	203
Cmeg_Chr4	CDS	53183026	53183229	-	203
Cmeg_Chr4	CDS	53180715	53180864	-	149
Cmeg_Chr4	CDS	53180469	53180651	-	182
Cmeg_Chr4	CDS	53180266	53180409	-	143
Cmeg_Chr4	CDS	53180087	53180200	-	113
Cmeg_Chr4	CDS	53179591	53180031	-	440
Cmeg_Chr4	CDS	53179279	53179503	-	224
Cmeg_Chr4	mRNA	59778701	59784008	+	5307
Cmeg_Chr4	exon	59778701	59778837	+	136
Cmeg_Chr4	exon	59778893	59778992	+	99
Cmeg_Chr4	exon	59779050	59779188	+	138
Cmeg_Chr4	exon	59779255	59779446	+	191
Cmeg_Chr4	exon	59779533	59779637	+	104
Cmeg_Chr4	exon	59783218	59783383	+	165
Cmeg_Chr4	exon	59783463	59783670	+	207
Cmeg_Chr4	exon	59783739	59783894	+	155
Cmeg_Chr4	exon	59783949	59784008	+	59
Cmeg_Chr4	CDS	59778701	59778837	+	136
Cmeg_Chr4	CDS	59778893	59778992	+	99
Cmeg_Chr4	CDS	59779050	59779188	+	138
Cmeg_Chr4	CDS	59779255	59779446	+	191
Cmeg_Chr4	CDS	59779533	59779637	+	104
Cmeg_Chr4	CDS	59783218	59783383	+	165
Cmeg_Chr4	CDS	59783463	59783670	+	207
Cmeg_Chr4	CDS	59783739	59783894	+	155
Cmeg_Chr4	CDS	59783949	59784008	+	59
Cmeg_Chr4	mRNA	64563048	64571766	+	8718
Cmeg_Chr4	exon	64563048	64563344	+	296
Cmeg_Chr4	exon	64563413	64563505	+	92
Cmeg_Chr4	exon	64563567	64563672	+	105
Cmeg_Chr4	exon	64565402	64565723	+	321
Cmeg_Chr4	exon	64565829	64566033	+	204
Cmeg_Chr4	exon	64571554	64571766	+	212
Cmeg_Chr4	CDS	64563048	64563344	+	296
Cmeg_Chr4	CDS	64563413	64563505	+	92
Cmeg_Chr4	CDS	64563567	64563672	+	105
Cmeg_Chr4	CDS	64565402	64565723	+	321
Cmeg_Chr4	CDS	64565829	64566033	+	204
Cmeg_Chr4	CDS	64571554	64571766	+	212
Cmeg_Chr4	mRNA	80376125	80379098	+	2973
Cmeg_Chr4	exon	80376125	80376998	+	873
Cmeg_Chr4	exon	80377074	80377150	+	76
Cmeg_Chr4	exon	80378821	80378979	+	158
Cmeg_Chr4	exon	80379039	80379098	+	59
Cmeg_Chr4	CDS	80376125	80376998	+	873
Cmeg_Chr4	CDS	80377074	80377150	+	76
Cmeg_Chr4	CDS	80378821	80378979	+	158
Cmeg_Chr4	CDS	80379039	80379098	+	59
Cmeg_Chr4	mRNA	84200322	84201702	-	1380
Cmeg_Chr4	exon	84200322	84200387	-	65
Cmeg_Chr4	exon	84200455	84200610	-	155
Cmeg_Chr4	exon	84200668	84200869	-	201
Cmeg_Chr4	exon	84200924	84201702	-	778
Cmeg_Chr4	CDS	84200924	84201702	-	778
Cmeg_Chr4	CDS	84200668	84200869	-	201
Cmeg_Chr4	CDS	84200455	84200610	-	155
Cmeg_Chr4	CDS	84200322	84200387	-	65
Cmeg_Chr4	mRNA	87285320	87296424	+	11104
Cmeg_Chr4	exon	87285320	87285554	+	234
Cmeg_Chr4	exon	87294857	87295734	+	877
Cmeg_Chr4	exon	87295800	87295985	+	185
Cmeg_Chr4	exon	87296047	87296136	+	89
Cmeg_Chr4	exon	87296212	87296424	+	212
Cmeg_Chr4	CDS	87285320	87285554	+	234
Cmeg_Chr4	CDS	87294857	87295734	+	877
Cmeg_Chr4	CDS	87295800	87295985	+	185
Cmeg_Chr4	CDS	87296047	87296136	+	89
Cmeg_Chr4	CDS	87296212	87296424	+	212
Cmeg_Chr4	mRNA	98475655	98476862	+	1207
Cmeg_Chr4	exon	98475655	98476394	+	739
Cmeg_Chr4	exon	98476454	98476862	+	408
Cmeg_Chr4	CDS	98475655	98476394	+	739
Cmeg_Chr4	CDS	98476454	98476862	+	408
Cmeg_Chr4	mRNA	102919298	102920545	+	1247
Cmeg_Chr4	exon	102919298	102920545	+	1247
Cmeg_Chr4	CDS	102919298	102920545	+	1247
Cmeg_Chr4	mRNA	106323273	106330842	-	7569
Cmeg_Chr4	exon	106323273	106323552	-	279
Cmeg_Chr4	exon	106325326	106325480	-	154
Cmeg_Chr4	exon	106325721	106325860	-	139
Cmeg_Chr4	exon	106325991	106326185	-	194
Cmeg_Chr4	exon	106330659	106330842	-	183
Cmeg_Chr4	CDS	106330659	106330842	-	183
Cmeg_Chr4	CDS	106325991	106326185	-	194
Cmeg_Chr4	CDS	106325721	106325860	-	139
Cmeg_Chr4	CDS	106325326	106325480	-	154
Cmeg_Chr4	CDS	106323273	106323552	-	279
Cmeg_Chr4	mRNA	106357407	106369070	-	11663
Cmeg_Chr4	exon	106368970	106369070	-	100
Cmeg_Chr4	exon	106368107	106368174	-	67
Cmeg_Chr4	exon	106365272	106365349	-	77
Cmeg_Chr4	exon	106364956	106365147	-	191
Cmeg_Chr4	exon	106364626	106364820	-	194
Cmeg_Chr4	exon	106361749	106362023	-	274
Cmeg_Chr4	exon	106361534	106361688	-	154
Cmeg_Chr4	exon	106361291	106361453	-	162
Cmeg_Chr4	exon	106357757	106357846	-	89
Cmeg_Chr4	exon	106357407	106357490	-	83
Cmeg_Chr4	CDS	106368970	106369070	-	100
Cmeg_Chr4	CDS	106368107	106368174	-	67
Cmeg_Chr4	CDS	106365272	106365349	-	77
Cmeg_Chr4	CDS	106364956	106365147	-	191
Cmeg_Chr4	CDS	106364626	106364820	-	194
Cmeg_Chr4	CDS	106361749	106362023	-	274
Cmeg_Chr4	CDS	106361534	106361688	-	154
Cmeg_Chr4	CDS	106361291	106361453	-	162
Cmeg_Chr4	CDS	106357757	106357846	-	89
Cmeg_Chr4	CDS	106357407	106357490	-	83
Cmeg_Chr4	mRNA	106375677	106383687	-	8010
Cmeg_Chr4	exon	106375677	106375772	-	95
Cmeg_Chr4	exon	106376199	106376288	-	89
Cmeg_Chr4	exon	106376414	106376579	-	165
Cmeg_Chr4	exon	106376644	106376798	-	154
Cmeg_Chr4	exon	106378694	106378816	-	122
Cmeg_Chr4	exon	106378941	106379101	-	160
Cmeg_Chr4	exon	106379167	106379364	-	197
Cmeg_Chr4	exon	106379531	106379725	-	194
Cmeg_Chr4	exon	106383612	106383687	-	75
Cmeg_Chr4	CDS	106383612	106383687	-	75
Cmeg_Chr4	CDS	106379531	106379725	-	194
Cmeg_Chr4	CDS	106379167	106379364	-	197
Cmeg_Chr4	CDS	106378941	106379101	-	160
Cmeg_Chr4	CDS	106378694	106378816	-	122
Cmeg_Chr4	CDS	106376644	106376798	-	154
Cmeg_Chr4	CDS	106376414	106376579	-	165
Cmeg_Chr4	CDS	106376199	106376288	-	89
Cmeg_Chr4	CDS	106375677	106375772	-	95
Cmeg_Chr4	mRNA	106386401	106394473	-	8072
Cmeg_Chr4	exon	106386401	106386535	-	134
Cmeg_Chr4	exon	106387166	106387241	-	75
Cmeg_Chr4	exon	106387468	106387674	-	206
Cmeg_Chr4	exon	106387747	106387901	-	154
Cmeg_Chr4	exon	106387977	106388021	-	44
Cmeg_Chr4	exon	106389772	106389939	-	167
Cmeg_Chr4	exon	106391754	106391843	-	89
Cmeg_Chr4	exon	106391933	106392095	-	162
Cmeg_Chr4	exon	106392169	106392323	-	154
Cmeg_Chr4	exon	106392508	106392630	-	122
Cmeg_Chr4	exon	106393933	106394108	-	175
Cmeg_Chr4	exon	106394172	106394366	-	194
Cmeg_Chr4	exon	106394428	106394473	-	45
Cmeg_Chr4	CDS	106394428	106394473	-	45
Cmeg_Chr4	CDS	106394172	106394366	-	194
Cmeg_Chr4	CDS	106393933	106394108	-	175
Cmeg_Chr4	CDS	106392508	106392630	-	122
Cmeg_Chr4	CDS	106392169	106392323	-	154
Cmeg_Chr4	CDS	106391933	106392095	-	162
Cmeg_Chr4	CDS	106391754	106391843	-	89
Cmeg_Chr4	CDS	106389772	106389939	-	167
Cmeg_Chr4	CDS	106387977	106388021	-	44
Cmeg_Chr4	CDS	106387747	106387901	-	154
Cmeg_Chr4	CDS	106387468	106387674	-	206
Cmeg_Chr4	CDS	106387166	106387241	-	75
Cmeg_Chr4	CDS	106386401	106386535	-	134
Cmeg_Chr5	mRNA	6374770	6376608	-	1838
Cmeg_Chr5	exon	6374770	6374925	-	155
Cmeg_Chr5	exon	6375526	6376608	-	1082
Cmeg_Chr5	CDS	6375526	6376608	-	1082
Cmeg_Chr5	CDS	6374770	6374925	-	155
Cmeg_Chr5	mRNA	14379449	14381918	+	2469
Cmeg_Chr5	exon	14379449	14379581	+	132
Cmeg_Chr5	exon	14380730	14381690	+	960
Cmeg_Chr5	exon	14381751	14381918	+	167
Cmeg_Chr5	five_prime_UTR	14379449	14379456	+	7
Cmeg_Chr5	CDS	14379457	14379581	+	124
Cmeg_Chr5	CDS	14380730	14381690	+	960
Cmeg_Chr5	CDS	14381751	14381918	+	167
Cmeg_Chr5	mRNA	14491473	14494052	+	2579
Cmeg_Chr5	exon	14491473	14492532	+	1059
Cmeg_Chr5	exon	14493970	14494052	+	82
Cmeg_Chr5	CDS	14491473	14492532	+	1059
Cmeg_Chr5	CDS	14493970	14494052	+	82
Cmeg_Chr5	mRNA	14494280	14496919	+	2639
Cmeg_Chr5	exon	14494280	14495335	+	1055
Cmeg_Chr5	exon	14496761	14496919	+	158
Cmeg_Chr5	CDS	14494280	14495335	+	1055
Cmeg_Chr5	CDS	14496761	14496919	+	158
Cmeg_Chr5	mRNA	14482422	14483729	-	1307
Cmeg_Chr5	exon	14482422	14482601	-	179
Cmeg_Chr5	exon	14482671	14483729	-	1058
Cmeg_Chr5	CDS	14482671	14483729	-	1058
Cmeg_Chr5	CDS	14482422	14482601	-	179
Cmeg_Chr5	mRNA	14485893	14487154	-	1261
Cmeg_Chr5	exon	14485893	14486045	-	152
Cmeg_Chr5	exon	14486105	14487154	-	1049
Cmeg_Chr5	CDS	14486105	14487154	-	1049
Cmeg_Chr5	CDS	14485893	14486045	-	152
Cmeg_Chr5	mRNA	16892752	16893819	+	1067
Cmeg_Chr5	exon	16892752	16893819	+	1067
Cmeg_Chr5	CDS	16892752	16893819	+	1067
Cmeg_Chr5	mRNA	16922089	16923422	+	1333
Cmeg_Chr5	exon	16922089	16923183	+	1094
Cmeg_Chr5	exon	16923246	16923422	+	176
Cmeg_Chr5	CDS	16922089	16923183	+	1094
Cmeg_Chr5	CDS	16923246	16923422	+	176
Cmeg_Chr5	mRNA	16926165	16927515	+	1350
Cmeg_Chr5	exon	16926165	16927271	+	1106
Cmeg_Chr5	exon	16927351	16927515	+	164
Cmeg_Chr5	CDS	16926165	16927271	+	1106
Cmeg_Chr5	CDS	16927351	16927515	+	164
Cmeg_Chr5	mRNA	16964623	16967356	+	2733
Cmeg_Chr5	exon	16964623	16965034	+	411
Cmeg_Chr5	exon	16965077	16965415	+	338
Cmeg_Chr5	exon	16965473	16965708	+	235
Cmeg_Chr5	exon	16967204	16967356	+	152
Cmeg_Chr5	CDS	16964623	16965034	+	411
Cmeg_Chr5	CDS	16965077	16965415	+	338
Cmeg_Chr5	CDS	16965473	16965708	+	235
Cmeg_Chr5	CDS	16967204	16967356	+	152
Cmeg_Chr5	mRNA	16996570	16997932	+	1362
Cmeg_Chr5	exon	16996570	16997691	+	1121
Cmeg_Chr5	exon	16997759	16997932	+	173
Cmeg_Chr5	CDS	16996570	16997691	+	1121
Cmeg_Chr5	CDS	16997759	16997932	+	173
Cmeg_Chr5	mRNA	16949538	16950782	-	1244
Cmeg_Chr5	exon	16949760	16950782	-	1022
Cmeg_Chr5	exon	16949538	16949690	-	152
Cmeg_Chr5	CDS	16949760	16950782	-	1022
Cmeg_Chr5	CDS	16949538	16949690	-	152
Cmeg_Chr5	mRNA	16955750	16957050	-	1300
Cmeg_Chr5	exon	16956455	16957050	-	595
Cmeg_Chr5	exon	16955962	16956382	-	420
Cmeg_Chr5	exon	16955750	16955893	-	143
Cmeg_Chr5	CDS	16956455	16957050	-	595
Cmeg_Chr5	CDS	16955962	16956382	-	420
Cmeg_Chr5	CDS	16955750	16955893	-	143
Cmeg_Chr5	mRNA	16968466	16971462	-	2996
Cmeg_Chr5	exon	16970392	16971462	-	1070
Cmeg_Chr5	exon	16968466	16968648	-	182
Cmeg_Chr5	CDS	16970392	16971462	-	1070
Cmeg_Chr5	CDS	16968466	16968648	-	182
Cmeg_Chr5	mRNA	80233702	80235915	+	2213
Cmeg_Chr5	exon	80233702	80234547	+	845
Cmeg_Chr5	exon	80234627	80234689	+	62
Cmeg_Chr5	exon	80235282	80235371	+	89
Cmeg_Chr5	exon	80235796	80235915	+	119
Cmeg_Chr5	CDS	80233702	80234547	+	845
Cmeg_Chr5	CDS	80234627	80234689	+	62
Cmeg_Chr5	CDS	80235282	80235371	+	89
Cmeg_Chr5	CDS	80235796	80235915	+	119
Cmeg_Chr5	mRNA	83443801	83445555	-	1754
Cmeg_Chr5	exon	83443801	83445555	-	1754
Cmeg_Chr5	CDS	83443801	83445555	-	1754
Cmeg_Chr5	mRNA	88183993	88186435	-	2442
Cmeg_Chr5	exon	88183993	88184109	-	116
Cmeg_Chr5	exon	88185239	88185400	-	161
Cmeg_Chr5	exon	88185458	88186435	-	977
Cmeg_Chr5	CDS	88185458	88186435	-	977
Cmeg_Chr5	CDS	88185239	88185400	-	161
Cmeg_Chr5	CDS	88183993	88184109	-	116
Cmeg_Chr5	mRNA	103498242	103505934	-	7692
Cmeg_Chr5	exon	103498242	103498319	-	77
Cmeg_Chr5	exon	103498381	103498542	-	161
Cmeg_Chr5	exon	103498614	103499440	-	826
Cmeg_Chr5	exon	103505715	103505934	-	219
Cmeg_Chr5	CDS	103505715	103505934	-	219
Cmeg_Chr5	CDS	103498614	103499440	-	826
Cmeg_Chr5	CDS	103498381	103498542	-	161
Cmeg_Chr5	CDS	103498242	103498319	-	77
Cmeg_Chr5	mRNA	106856254	106858690	+	2436
Cmeg_Chr5	exon	106856254	106856880	+	626
Cmeg_Chr5	exon	106857907	106858065	+	158
Cmeg_Chr5	exon	106858565	106858690	+	125
Cmeg_Chr5	CDS	106856254	106856880	+	626
Cmeg_Chr5	CDS	106857907	106858065	+	158
Cmeg_Chr5	CDS	106858565	106858690	+	125
Cmeg_Chr3	mRNA	7188925	7191920	+	2995
Cmeg_Chr3	exon	7188925	7189289	+	364
Cmeg_Chr3	exon	7189351	7189803	+	452
Cmeg_Chr3	exon	7191284	7191491	+	207
Cmeg_Chr3	exon	7191543	7191920	+	377
Cmeg_Chr3	CDS	7188925	7189289	+	364
Cmeg_Chr3	CDS	7189351	7189803	+	452
Cmeg_Chr3	CDS	7191284	7191491	+	207
Cmeg_Chr3	CDS	7191543	7191920	+	377
Cmeg_Chr3	mRNA	20790694	20791993	+	1299
Cmeg_Chr3	exon	20790694	20791427	+	733
Cmeg_Chr3	exon	20791937	20791993	+	56
Cmeg_Chr3	exon	20791557	20791863	+	306
Cmeg_Chr3	CDS	20790694	20791427	+	733
Cmeg_Chr3	CDS	20791557	20791863	+	306
Cmeg_Chr3	CDS	20791937	20791993	+	56
Cmeg_Chr3	mRNA	25377622	25380361	+	2739
Cmeg_Chr3	exon	25377622	25378489	+	867
Cmeg_Chr3	exon	25379720	25379802	+	82
Cmeg_Chr3	exon	25379886	25379954	+	68
Cmeg_Chr3	exon	25380107	25380196	+	89
Cmeg_Chr3	exon	25380293	25380361	+	68
Cmeg_Chr3	CDS	25377622	25378489	+	867
Cmeg_Chr3	CDS	25379720	25379802	+	82
Cmeg_Chr3	CDS	25379886	25379954	+	68
Cmeg_Chr3	CDS	25380107	25380196	+	89
Cmeg_Chr3	CDS	25380293	25380361	+	68
Cmeg_Chr3	mRNA	25365608	25368912	-	3304
Cmeg_Chr3	exon	25365608	25365682	-	74
Cmeg_Chr3	exon	25367587	25367676	-	89
Cmeg_Chr3	exon	25367789	25367863	-	74
Cmeg_Chr3	exon	25367925	25367998	-	73
Cmeg_Chr3	exon	25368066	25368912	-	846
Cmeg_Chr3	CDS	25368066	25368912	-	846
Cmeg_Chr3	CDS	25367925	25367998	-	73
Cmeg_Chr3	CDS	25367789	25367863	-	74
Cmeg_Chr3	CDS	25367587	25367676	-	89
Cmeg_Chr3	CDS	25365608	25365682	-	74
Cmeg_Chr3	mRNA	25371349	25372470	-	1121
Cmeg_Chr3	exon	25371639	25372470	-	831
Cmeg_Chr3	exon	25371502	25371575	-	73
Cmeg_Chr3	exon	25371349	25371441	-	92
Cmeg_Chr3	CDS	25371639	25372470	-	831
Cmeg_Chr3	CDS	25371502	25371575	-	73
Cmeg_Chr3	CDS	25371349	25371441	-	92
Cmeg_Chr3	mRNA	37598392	37603464	-	5072
Cmeg_Chr3	exon	37598392	37598616	-	224
Cmeg_Chr3	exon	37598708	37598797	-	89
Cmeg_Chr3	exon	37598862	37599047	-	185
Cmeg_Chr3	exon	37602248	37602567	-	319
Cmeg_Chr3	exon	37602633	37603145	-	512
Cmeg_Chr3	exon	37603206	37603464	-	258
Cmeg_Chr3	CDS	37603206	37603464	-	258
Cmeg_Chr3	CDS	37602633	37603145	-	512
Cmeg_Chr3	CDS	37602248	37602567	-	319
Cmeg_Chr3	CDS	37598862	37599047	-	185
Cmeg_Chr3	CDS	37598708	37598797	-	89
Cmeg_Chr3	CDS	37598392	37598616	-	224
Cmeg_Chr3	mRNA	93495207	93503071	-	7864
Cmeg_Chr3	exon	93495207	93495293	-	86
Cmeg_Chr3	exon	93495355	93495510	-	155
Cmeg_Chr3	exon	93495569	93495645	-	76
Cmeg_Chr3	exon	93502129	93503071	-	942
Cmeg_Chr3	CDS	93502129	93503071	-	942
Cmeg_Chr3	CDS	93495569	93495645	-	76
Cmeg_Chr3	CDS	93495355	93495510	-	155
Cmeg_Chr3	CDS	93495207	93495293	-	86
Cmeg_Chr3	mRNA	104434438	104435325	-	887
Cmeg_Chr3	exon	104434438	104435325	-	887
Cmeg_Chr3	CDS	104434438	104435325	-	887
Cmeg_Chr3	mRNA	108046873	108048282	+	1409
Cmeg_Chr3	exon	108046873	108047752	+	879
Cmeg_Chr3	exon	108047817	108047893	+	76
Cmeg_Chr3	exon	108047951	108048109	+	158
Cmeg_Chr3	exon	108048178	108048282	+	104
Cmeg_Chr3	CDS	108046873	108047752	+	879
Cmeg_Chr3	CDS	108047817	108047893	+	76
Cmeg_Chr3	CDS	108047951	108048109	+	158
Cmeg_Chr3	CDS	108048178	108048282	+	104
Cmeg_Chr3	mRNA	109709054	109711014	-	1960
Cmeg_Chr3	exon	109709054	109709197	-	143
Cmeg_Chr3	exon	109709252	109709410	-	158
Cmeg_Chr3	exon	109710037	109711014	-	977
Cmeg_Chr3	CDS	109710037	109711014	-	977
Cmeg_Chr3	CDS	109709252	109709410	-	158
Cmeg_Chr3	CDS	109709054	109709197	-	143
Cmeg_Chr3	mRNA	109713243	109714241	-	998
Cmeg_Chr3	exon	109713243	109714241	-	998
Cmeg_Chr3	CDS	109713243	109714241	-	998
Cmeg_Chr3	mRNA	109716941	109717864	-	923
Cmeg_Chr3	exon	109716941	109717864	-	923
Cmeg_Chr3	CDS	109716941	109717864	-	923
Cmeg_Chr3	mRNA	109718151	109723040	-	4889
Cmeg_Chr3	exon	109718151	109718225	-	74
Cmeg_Chr3	exon	109718293	109718382	-	89
Cmeg_Chr3	exon	109721721	109721789	-	68
Cmeg_Chr3	exon	109721859	109722513	-	654
Cmeg_Chr3	exon	109722667	109723040	-	373
Cmeg_Chr3	CDS	109722667	109723040	-	373
Cmeg_Chr3	CDS	109721859	109722513	-	654
Cmeg_Chr3	CDS	109721721	109721789	-	68
Cmeg_Chr3	CDS	109718293	109718382	-	89
Cmeg_Chr3	CDS	109718151	109718225	-	74
Cmeg_Chr3	mRNA	109726992	109728274	-	1282
Cmeg_Chr3	exon	109726992	109727081	-	89
Cmeg_Chr3	exon	109727145	109727318	-	173
Cmeg_Chr3	exon	109727372	109728274	-	902
Cmeg_Chr3	CDS	109727372	109728274	-	902
Cmeg_Chr3	CDS	109727145	109727318	-	173
Cmeg_Chr3	CDS	109726992	109727081	-	89
Cmeg_Chr2	mRNA	5106205	5118673	+	12468
Cmeg_Chr2	exon	5106205	5106885	+	680
Cmeg_Chr2	exon	5117864	5118265	+	401
Cmeg_Chr2	exon	5118323	5118481	+	158
Cmeg_Chr2	exon	5118551	5118673	+	122
Cmeg_Chr2	CDS	5106205	5106885	+	680
Cmeg_Chr2	CDS	5117864	5118265	+	401
Cmeg_Chr2	CDS	5118323	5118481	+	158
Cmeg_Chr2	CDS	5118551	5118673	+	122
Cmeg_Chr2	mRNA	5126641	5131623	+	4982
Cmeg_Chr2	exon	5126641	5127371	+	730
Cmeg_Chr2	exon	5130844	5131455	+	611
Cmeg_Chr2	exon	5131525	5131623	+	98
Cmeg_Chr2	five_prime_UTR	5126641	5126747	+	106
Cmeg_Chr2	CDS	5126748	5127371	+	623
Cmeg_Chr2	CDS	5130844	5131455	+	611
Cmeg_Chr2	CDS	5131525	5131623	+	98
Cmeg_Chr2	mRNA	22430239	22437060	+	6821
Cmeg_Chr2	exon	22430239	22430268	+	29
Cmeg_Chr2	exon	22430388	22430812	+	424
Cmeg_Chr2	exon	22430918	22431256	+	338
Cmeg_Chr2	exon	22436426	22436891	+	465
Cmeg_Chr2	exon	22436968	22437060	+	92
Cmeg_Chr2	CDS	22430239	22430268	+	29
Cmeg_Chr2	CDS	22430388	22430812	+	424
Cmeg_Chr2	CDS	22430918	22431256	+	338
Cmeg_Chr2	CDS	22436426	22436891	+	465
Cmeg_Chr2	CDS	22436968	22437060	+	92
Cmeg_Chr2	mRNA	60640906	60646511	-	5605
Cmeg_Chr2	exon	60640906	60640992	-	86
Cmeg_Chr2	exon	60641075	60641164	-	89
Cmeg_Chr2	exon	60641235	60641297	-	62
Cmeg_Chr2	exon	60645408	60646511	-	1103
Cmeg_Chr2	CDS	60645408	60646511	-	1103
Cmeg_Chr2	CDS	60641235	60641297	-	62
Cmeg_Chr2	CDS	60641075	60641164	-	89
Cmeg_Chr2	CDS	60640906	60640992	-	86
Cmeg_Chr2	mRNA	109029070	109031945	-	2875
Cmeg_Chr2	exon	109029070	109029168	-	98
Cmeg_Chr2	exon	109029255	109029613	-	358
Cmeg_Chr2	exon	109030975	109031120	-	145
Cmeg_Chr2	exon	109031188	109031945	-	757
Cmeg_Chr2	CDS	109031188	109031945	-	757
Cmeg_Chr2	CDS	109030975	109031120	-	145
Cmeg_Chr2	CDS	109029255	109029613	-	358
Cmeg_Chr2	CDS	109029070	109029168	-	98
Cmeg_Chr2	mRNA	120387278	120388880	+	1602
Cmeg_Chr2	exon	120387278	120388300	+	1022
Cmeg_Chr2	exon	120388358	120388531	+	173
Cmeg_Chr2	exon	120388728	120388880	+	152
Cmeg_Chr2	CDS	120387278	120388300	+	1022
Cmeg_Chr2	CDS	120388358	120388531	+	173
Cmeg_Chr2	CDS	120388728	120388880	+	152
Cmeg_Chr5	mRNA	14211096	14212266	-	1170
Cmeg_Chr5	CDS	14211337	14212263	-	926
Cmeg_Chr5	CDS	14211096	14211272	-	176
Cmeg_Chr5	mRNA	14358288	14359451	-	1163
Cmeg_Chr5	CDS	14358288	14359448	-	1160
Cmeg_Chr5	mRNA	14414120	14415285	-	1165
Cmeg_Chr5	CDS	14414344	14415282	-	938
Cmeg_Chr5	CDS	14414120	14414269	-	149
Cmeg_Chr5	mRNA	18113841	18114794	+	953
Cmeg_Chr5	CDS	18113841	18114794	+	953
Cmeg_Chr2	mRNA	82748775	82749605	+	830
Cmeg_Chr2	CDS	82748775	82749605	+	830
Cmeg_Chr5	mRNA	14391347	14392538	+	1191
Cmeg_Chr5	CDS	14391347	14392318	+	971
Cmeg_Chr5	CDS	14392374	14392538	+	164
Cmeg_Chr5	mRNA	14388030	14389217	+	1187
Cmeg_Chr5	CDS	14388030	14389020	+	990
Cmeg_Chr5	CDS	14389081	14389217	+	136
Cmeg_Chr5	mRNA	14368212	14369368	-	1156
Cmeg_Chr5	CDS	14368442	14369365	-	923
Cmeg_Chr5	CDS	14368212	14368376	-	164
Cmeg_Chr5	mRNA	18960316	18961654	-	1338
Cmeg_Chr5	CDS	18960557	18961651	-	1094
Cmeg_Chr5	CDS	18960316	18960495	-	179
Cmeg_Chr4	mRNA	84764146	84765288	+	1142
Cmeg_Chr4	CDS	84764146	84765288	+	1142
Cmeg_Chr3	mRNA	38673864	38674961	-	1097
Cmeg_Chr3	CDS	38673864	38674958	-	1094
Cmeg_Chr5	mRNA	8886528	8887890	-	1362
Cmeg_Chr5	CDS	8886757	8887887	-	1130
Cmeg_Chr5	CDS	8886528	8886695	-	167
Cmeg_Chr2	mRNA	82753790	82755137	+	1347
Cmeg_Chr2	CDS	82753790	82754692	+	902
Cmeg_Chr2	CDS	82754762	82754824	+	62
Cmeg_Chr2	CDS	82754900	82754989	+	89
Cmeg_Chr2	CDS	82755046	82755137	+	91
Cmeg_Chr5	mRNA	14350962	14351975	-	1013
Cmeg_Chr5	CDS	14350962	14351972	-	1010
Cmeg_Chr1	mRNA	7656931	7659573	-	2642
Cmeg_Chr1	CDS	7658509	7659570	-	1061
Cmeg_Chr1	CDS	7656931	7657086	-	155

## Sheet: TableS10
Table S11 Gene information of IR
Chromosome	Type	Start	End	Orientation	Length
Cmeg_Chr1	exon	4345712	4346549	+	837
Cmeg_Chr1	exon	4346609	4347680	+	1071
Cmeg_Chr1	five_prime_UTR	4345712	4345779	+	67
Cmeg_Chr1	CDS	4345780	4346549	+	769
Cmeg_Chr1	CDS	4346609	4347680	+	1071
Cmeg_Chr1	mRNA	4349638	4351507	+	1869
Cmeg_Chr1	exon	4349638	4350308	+	670
Cmeg_Chr1	exon	4350424	4351507	+	1083
Cmeg_Chr1	CDS	4349638	4350308	+	670
Cmeg_Chr1	CDS	4350424	4351507	+	1083
Cmeg_Chr1	mRNA	4353902	4355629	+	1727
Cmeg_Chr1	exon	4353902	4354431	+	529
Cmeg_Chr1	exon	4354501	4355629	+	1128
Cmeg_Chr1	CDS	4353902	4354431	+	529
Cmeg_Chr1	CDS	4354501	4355629	+	1128
Cmeg_Chr1	mRNA	11486933	11490266	-	3333
Cmeg_Chr1	exon	11486933	11487439	-	506
Cmeg_Chr1	exon	11487503	11488025	-	522
Cmeg_Chr1	exon	11488480	11490266	-	1786
Cmeg_Chr1	CDS	11488480	11490266	-	1786
Cmeg_Chr1	CDS	11487503	11488025	-	522
Cmeg_Chr1	CDS	11486933	11487439	-	506
Cmeg_Chr1	mRNA	32323457	32328987	+	5530
Cmeg_Chr1	exon	32323457	32323881	+	424
Cmeg_Chr1	exon	32323944	32324104	+	160
Cmeg_Chr1	exon	32324167	32324574	+	407
Cmeg_Chr1	exon	32325048	32325255	+	207
Cmeg_Chr1	exon	32325310	32325473	+	163
Cmeg_Chr1	exon	32325534	32325764	+	230
Cmeg_Chr1	exon	32325826	32326029	+	203
Cmeg_Chr1	exon	32326090	32326174	+	84
Cmeg_Chr1	exon	32326594	32326870	+	276
Cmeg_Chr1	exon	32326929	32327130	+	201
Cmeg_Chr1	exon	32327193	32327433	+	240
Cmeg_Chr1	exon	32328373	32328485	+	112
Cmeg_Chr1	exon	32328580	32328729	+	149
Cmeg_Chr1	exon	32328796	32328987	+	191
Cmeg_Chr1	exon	32325826	32326174	+	348
Cmeg_Chr1	exon	32326006	32326174	+	168
Cmeg_Chr1	exon	32327193	32327543	+	350
Cmeg_Chr1	exon	32328580	32328795	+	215
Cmeg_Chr1	exon	32328373	32328605	+	232
Cmeg_Chr1	five_prime_UTR	32323457	32323751	+	294
Cmeg_Chr1	CDS	32323752	32323881	+	129
Cmeg_Chr1	CDS	32323944	32324104	+	160
Cmeg_Chr1	CDS	32324167	32324574	+	407
Cmeg_Chr1	CDS	32325048	32325255	+	207
Cmeg_Chr1	CDS	32325310	32325473	+	163
Cmeg_Chr1	CDS	32325534	32325764	+	230
Cmeg_Chr1	CDS	32325826	32326029	+	203
Cmeg_Chr1	CDS	32326090	32326174	+	84
Cmeg_Chr1	CDS	32326594	32326870	+	276
Cmeg_Chr1	CDS	32326929	32327130	+	201
Cmeg_Chr1	CDS	32327193	32327433	+	240
Cmeg_Chr1	CDS	32328373	32328485	+	112
Cmeg_Chr1	CDS	32328580	32328729	+	149
Cmeg_Chr1	CDS	32328796	32328987	+	191
Cmeg_Chr1	five_prime_UTR	32323457	32323751	+	294
Cmeg_Chr1	mRNA	32329361	32335399	+	6038
Cmeg_Chr1	exon	32329361	32329490	+	129
Cmeg_Chr1	exon	32331763	32331923	+	160
Cmeg_Chr1	exon	32331989	32332396	+	407
Cmeg_Chr1	exon	32332457	32332655	+	198
Cmeg_Chr1	exon	32332726	32332889	+	163
Cmeg_Chr1	exon	32332949	32333179	+	230
Cmeg_Chr1	exon	32333244	32333447	+	203
Cmeg_Chr1	exon	32333511	32333595	+	84
Cmeg_Chr1	exon	32333906	32334182	+	276
Cmeg_Chr1	exon	32334246	32334447	+	201
Cmeg_Chr1	exon	32334507	32334744	+	237
Cmeg_Chr1	exon	32334814	32334926	+	112
Cmeg_Chr1	exon	32335018	32335167	+	149
Cmeg_Chr1	exon	32335238	32335399	+	161
Cmeg_Chr1	exon	32329383	32329490	+	107
Cmeg_Chr1	exon	32334507	32334773	+	266
Cmeg_Chr1	exon	32335018	32335197	+	179
Cmeg_Chr1	CDS	32329361	32329490	+	129
Cmeg_Chr1	CDS	32331763	32331923	+	160
Cmeg_Chr1	CDS	32331989	32332396	+	407
Cmeg_Chr1	CDS	32332457	32332655	+	198
Cmeg_Chr1	CDS	32332726	32332889	+	163
Cmeg_Chr1	CDS	32332949	32333179	+	230
Cmeg_Chr1	CDS	32333244	32333447	+	203
Cmeg_Chr1	CDS	32333511	32333595	+	84
Cmeg_Chr1	CDS	32333906	32334182	+	276
Cmeg_Chr1	CDS	32334246	32334447	+	201
Cmeg_Chr1	CDS	32334507	32334744	+	237
Cmeg_Chr1	CDS	32334814	32334926	+	112
Cmeg_Chr1	CDS	32335018	32335167	+	149
Cmeg_Chr1	CDS	32335238	32335399	+	161
Cmeg_Chr1	five_prime_UTR	32329383	32329490	+	107
Cmeg_Chr1	mRNA	33482762	33484684	+	1922
Cmeg_Chr1	exon	33482762	33483005	+	243
Cmeg_Chr1	exon	33483078	33484684	+	1606
Cmeg_Chr1	CDS	33482762	33483005	+	243
Cmeg_Chr1	CDS	33483078	33484684	+	1606
Cmeg_Chr1	mRNA	33488263	33490053	+	1790
Cmeg_Chr1	exon	33488263	33488530	+	267
Cmeg_Chr1	exon	33488621	33490053	+	1432
Cmeg_Chr1	CDS	33488263	33488530	+	267
Cmeg_Chr1	CDS	33488621	33490053	+	1432
Cmeg_Chr1	mRNA	40754342	40768965	-	14623
Cmeg_Chr1	exon	40754342	40754566	-	224
Cmeg_Chr1	exon	40754636	40754767	-	131
Cmeg_Chr1	exon	40754831	40755203	-	372
Cmeg_Chr1	exon	40755262	40755495	-	233
Cmeg_Chr1	exon	40755552	40755732	-	180
Cmeg_Chr1	exon	40755805	40755937	-	132
Cmeg_Chr1	exon	40761462	40761772	-	310
Cmeg_Chr1	exon	40761857	40761991	-	134
Cmeg_Chr1	exon	40764869	40765025	-	156
Cmeg_Chr1	exon	40768563	40768822	-	259
Cmeg_Chr1	exon	40768917	40768965	-	48
Cmeg_Chr1	CDS	40768917	40768965	-	48
Cmeg_Chr1	CDS	40768563	40768822	-	259
Cmeg_Chr1	CDS	40764869	40765025	-	156
Cmeg_Chr1	CDS	40761857	40761991	-	134
Cmeg_Chr1	CDS	40761462	40761772	-	310
Cmeg_Chr1	CDS	40755805	40755937	-	132
Cmeg_Chr1	CDS	40755552	40755732	-	180
Cmeg_Chr1	CDS	40755262	40755495	-	233
Cmeg_Chr1	CDS	40754831	40755203	-	372
Cmeg_Chr1	CDS	40754636	40754767	-	131
Cmeg_Chr1	CDS	40754342	40754566	-	224
Cmeg_Chr1	mRNA	43200239	43201852	-	1613
Cmeg_Chr1	exon	43200239	43201852	-	1613
Cmeg_Chr1	CDS	43200239	43201852	-	1613
Cmeg_Chr1	mRNA	44830552	44858742	+	28190
Cmeg_Chr1	exon	44830552	44830609	+	57
Cmeg_Chr1	exon	44833955	44834118	+	163
Cmeg_Chr1	exon	44834319	44834544	+	225
Cmeg_Chr1	exon	44834649	44834839	+	190
Cmeg_Chr1	exon	44834910	44835102	+	192
Cmeg_Chr1	exon	44840299	44840456	+	157
Cmeg_Chr1	exon	44840594	44840815	+	221
Cmeg_Chr1	exon	44840906	44841112	+	206
Cmeg_Chr1	exon	44843971	44844055	+	84
Cmeg_Chr1	exon	44847063	44847339	+	276
Cmeg_Chr1	exon	44847486	44847687	+	201
Cmeg_Chr1	exon	44847791	44848013	+	222
Cmeg_Chr1	exon	44850470	44850585	+	115
Cmeg_Chr1	exon	44853879	44854025	+	146
Cmeg_Chr1	exon	44858512	44858742	+	230
Cmeg_Chr1	CDS	44830552	44830609	+	57
Cmeg_Chr1	CDS	44833955	44834118	+	163
Cmeg_Chr1	CDS	44834319	44834544	+	225
Cmeg_Chr1	CDS	44834649	44834839	+	190
Cmeg_Chr1	CDS	44834910	44835102	+	192
Cmeg_Chr1	CDS	44840299	44840456	+	157
Cmeg_Chr1	CDS	44840594	44840815	+	221
Cmeg_Chr1	CDS	44840906	44841112	+	206
Cmeg_Chr1	CDS	44843971	44844055	+	84
Cmeg_Chr1	CDS	44847063	44847339	+	276
Cmeg_Chr1	CDS	44847486	44847687	+	201
Cmeg_Chr1	CDS	44847791	44848013	+	222
Cmeg_Chr1	CDS	44850470	44850585	+	115
Cmeg_Chr1	CDS	44853879	44854025	+	146
Cmeg_Chr1	CDS	44858512	44858709	+	197
Cmeg_Chr1	three_prime_UTR	44858710	44858742	+	32
Cmeg_Chr1	mRNA	44537189	44549603	-	12414
Cmeg_Chr1	exon	44537189	44537286	-	97
Cmeg_Chr1	exon	44537345	44537762	-	417
Cmeg_Chr1	exon	44541272	44541492	-	220
Cmeg_Chr1	exon	44541557	44541707	-	150
Cmeg_Chr1	exon	44541781	44541936	-	155
Cmeg_Chr1	exon	44542687	44542752	-	65
Cmeg_Chr1	exon	44542819	44542980	-	161
Cmeg_Chr1	exon	44543039	44543190	-	151
Cmeg_Chr1	exon	44545276	44545378	-	102
Cmeg_Chr1	exon	44545460	44545627	-	167
Cmeg_Chr1	exon	44545687	44546169	-	482
Cmeg_Chr1	exon	44546234	44546370	-	136
Cmeg_Chr1	exon	44549345	44549603	-	258
Cmeg_Chr1	CDS	44549345	44549603	-	258
Cmeg_Chr1	CDS	44546234	44546370	-	136
Cmeg_Chr1	CDS	44545687	44546169	-	482
Cmeg_Chr1	CDS	44545460	44545627	-	167
Cmeg_Chr1	CDS	44545276	44545378	-	102
Cmeg_Chr1	CDS	44543039	44543190	-	151
Cmeg_Chr1	CDS	44542819	44542980	-	161
Cmeg_Chr1	CDS	44542687	44542752	-	65
Cmeg_Chr1	CDS	44541781	44541936	-	155
Cmeg_Chr1	CDS	44541557	44541707	-	150
Cmeg_Chr1	CDS	44541272	44541492	-	220
Cmeg_Chr1	CDS	44537345	44537762	-	417
Cmeg_Chr1	CDS	44537189	44537286	-	97
Cmeg_Chr1	mRNA	44553371	44568219	-	14848
Cmeg_Chr1	exon	44553371	44553856	-	485
Cmeg_Chr1	exon	44553920	44554039	-	119
Cmeg_Chr1	exon	44556676	44556787	-	111
Cmeg_Chr1	exon	44556851	44557049	-	198
Cmeg_Chr1	exon	44557112	44557243	-	131
Cmeg_Chr1	exon	44557303	44557563	-	260
Cmeg_Chr1	exon	44557621	44557790	-	169
Cmeg_Chr1	exon	44557851	44558526	-	675
Cmeg_Chr1	exon	44562078	44562235	-	157
Cmeg_Chr1	exon	44562302	44562391	-	89
Cmeg_Chr1	exon	44562453	44562547	-	94
Cmeg_Chr1	exon	44567297	44567452	-	155
Cmeg_Chr1	exon	44567959	44568219	-	260
Cmeg_Chr1	five_prime_UTR	44568041	44568219	-	178
Cmeg_Chr1	CDS	44567959	44568040	-	81
Cmeg_Chr1	CDS	44567297	44567452	-	155
Cmeg_Chr1	CDS	44562453	44562547	-	94
Cmeg_Chr1	CDS	44562302	44562391	-	89
Cmeg_Chr1	CDS	44562078	44562235	-	157
Cmeg_Chr1	CDS	44557851	44558526	-	675
Cmeg_Chr1	CDS	44557621	44557790	-	169
Cmeg_Chr1	CDS	44557303	44557563	-	260
Cmeg_Chr1	CDS	44557112	44557243	-	131
Cmeg_Chr1	CDS	44556851	44557049	-	198
Cmeg_Chr1	CDS	44556676	44556787	-	111
Cmeg_Chr1	CDS	44553920	44554039	-	119
Cmeg_Chr1	CDS	44553561	44553856	-	295
Cmeg_Chr1	three_prime_UTR	44553371	44553560	-	189
Cmeg_Chr1	mRNA	96134906	96136753	+	1847
Cmeg_Chr1	exon	96134906	96135579	+	673
Cmeg_Chr1	exon	96135649	96136753	+	1104
Cmeg_Chr1	CDS	96134906	96135579	+	673
Cmeg_Chr1	CDS	96135649	96136753	+	1104
Cmeg_Chr1	mRNA	96878837	96880696	+	1859
Cmeg_Chr1	exon	96878837	96880696	+	1859
Cmeg_Chr1	CDS	96878837	96880696	+	1859
Cmeg_Chr1	mRNA	96885207	96887063	+	1856
Cmeg_Chr1	exon	96885207	96887063	+	1856
Cmeg_Chr1	CDS	96885207	96887063	+	1856
Cmeg_Chr1	mRNA	96892270	96894135	+	1865
Cmeg_Chr1	exon	96892270	96894135	+	1865
Cmeg_Chr1	CDS	96892270	96894135	+	1865
Cmeg_Chr1	mRNA	96896499	96898364	+	1865
Cmeg_Chr1	exon	96896499	96898364	+	1865
Cmeg_Chr1	CDS	96896499	96898364	+	1865
Cmeg_Chr1	mRNA	96994539	96995843	+	1304
Cmeg_Chr1	exon	96994539	96995843	+	1304
Cmeg_Chr1	CDS	96994539	96995843	+	1304
Cmeg_Chr1	mRNA	96119775	96122025	-	2250
Cmeg_Chr1	exon	96119775	96119783	-	8
Cmeg_Chr1	exon	96120352	96121000	-	648
Cmeg_Chr1	exon	96121109	96122025	-	916
Cmeg_Chr1	CDS	96121109	96122025	-	916
Cmeg_Chr1	CDS	96120352	96121000	-	648
Cmeg_Chr1	CDS	96119775	96119783	-	8
Cmeg_Chr1	mRNA	96122213	96127392	-	5179
Cmeg_Chr1	exon	96122213	96122221	-	8
Cmeg_Chr1	exon	96125719	96126377	-	658
Cmeg_Chr1	exon	96126474	96127392	-	918
Cmeg_Chr1	CDS	96126474	96127392	-	918
Cmeg_Chr1	CDS	96125719	96126377	-	658
Cmeg_Chr1	CDS	96122213	96122221	-	8
Cmeg_Chr1	mRNA	96135805	96141738	-	5933
Cmeg_Chr1	exon	96135805	96135810	-	5
Cmeg_Chr1	exon	96140065	96140710	-	645
Cmeg_Chr1	exon	96140819	96141738	-	919
Cmeg_Chr1	CDS	96140819	96141738	-	919
Cmeg_Chr1	CDS	96140065	96140710	-	645
Cmeg_Chr1	CDS	96135805	96135810	-	5
Cmeg_Chr1	mRNA	96184597	96185964	-	1367
Cmeg_Chr1	exon	96184597	96185964	-	1367
Cmeg_Chr1	CDS	96184597	96185964	-	1367
Cmeg_Chr1	mRNA	114788834	114793653	+	4819
Cmeg_Chr1	exon	114788834	114789057	+	223
Cmeg_Chr1	exon	114789087	114790526	+	1439
Cmeg_Chr1	exon	114793611	114793653	+	42
Cmeg_Chr1	CDS	114788834	114789057	+	223
Cmeg_Chr1	CDS	114789087	114790526	+	1439
Cmeg_Chr1	CDS	114793611	114793653	+	42
Cmeg_Chr1	mRNA	121978129	121991446	-	13317
Cmeg_Chr1	exon	121978129	121978469	-	340
Cmeg_Chr1	exon	121986017	121986506	-	489
Cmeg_Chr1	exon	121986600	121986789	-	189
Cmeg_Chr1	exon	121990108	121990275	-	167
Cmeg_Chr1	exon	121990330	121990466	-	136
Cmeg_Chr1	exon	121990531	121990711	-	180
Cmeg_Chr1	exon	121990836	121991446	-	610
Cmeg_Chr1	CDS	121990836	121991446	-	610
Cmeg_Chr1	CDS	121990531	121990711	-	180
Cmeg_Chr1	CDS	121990330	121990466	-	136
Cmeg_Chr1	CDS	121990108	121990275	-	167
Cmeg_Chr1	CDS	121986600	121986789	-	189
Cmeg_Chr1	CDS	121986017	121986506	-	489
Cmeg_Chr1	CDS	121978129	121978469	-	340
Cmeg_Chr1	mRNA	129522245	129535223	+	12978
Cmeg_Chr1	exon	129522245	129522478	+	233
Cmeg_Chr1	exon	129522552	129522677	+	125
Cmeg_Chr1	exon	129530786	129531010	+	224
Cmeg_Chr1	exon	129531079	129531281	+	202
Cmeg_Chr1	exon	129531354	129531519	+	165
Cmeg_Chr1	exon	129531586	129531691	+	105
Cmeg_Chr1	exon	129533276	129533436	+	160
Cmeg_Chr1	exon	129533501	129533717	+	216
Cmeg_Chr1	exon	129533775	129534192	+	417
Cmeg_Chr1	exon	129534527	129534955	+	428
Cmeg_Chr1	exon	129535019	129535191	+	172
Cmeg_Chr1	exon	129536096	129536349	+	253
Cmeg_Chr1	exon	129536414	129539017	+	2603
Cmeg_Chr1	five_prime_UTR	129522245	129522313	+	68
Cmeg_Chr1	CDS	129522314	129522478	+	164
Cmeg_Chr1	CDS	129522552	129522677	+	125
Cmeg_Chr1	CDS	129530786	129531010	+	224
Cmeg_Chr1	CDS	129531079	129531281	+	202
Cmeg_Chr1	CDS	129531354	129531519	+	165
Cmeg_Chr1	CDS	129531586	129531691	+	105
Cmeg_Chr1	CDS	129533276	129533436	+	160
Cmeg_Chr1	CDS	129533501	129533717	+	216
Cmeg_Chr1	CDS	129533775	129534192	+	417
Cmeg_Chr1	CDS	129534527	129534955	+	428
Cmeg_Chr1	CDS	129535019	129535223	+	204
Cmeg_Chr1	five_prime_UTR	129522245	129522313	+	68
Cmeg_Chr1	mRNA	139061162	139065581	-	4419
Cmeg_Chr1	exon	139061162	139062779	-	1617
Cmeg_Chr1	exon	139065310	139065581	-	271
Cmeg_Chr1	CDS	139065310	139065581	-	271
Cmeg_Chr1	CDS	139061162	139062779	-	1617
Cmeg_Chr4	mRNA	5239137	5242777	+	3640
Cmeg_Chr4	exon	5239137	5239356	+	219
Cmeg_Chr4	exon	5240867	5241554	+	687
Cmeg_Chr4	exon	5241610	5242198	+	588
Cmeg_Chr4	exon	5242254	5242525	+	271
Cmeg_Chr4	exon	5242573	5242777	+	204
Cmeg_Chr4	CDS	5239137	5239356	+	219
Cmeg_Chr4	CDS	5240867	5241554	+	687
Cmeg_Chr4	CDS	5241610	5242198	+	588
Cmeg_Chr4	CDS	5242254	5242525	+	271
Cmeg_Chr4	CDS	5242573	5242777	+	204
Cmeg_Chr4	mRNA	5245944	5248059	+	2115
Cmeg_Chr4	exon	5245944	5246800	+	856
Cmeg_Chr4	exon	5246857	5247445	+	588
Cmeg_Chr4	exon	5247504	5247775	+	271
Cmeg_Chr4	exon	5247831	5248059	+	228
Cmeg_Chr4	CDS	5245944	5246800	+	856
Cmeg_Chr4	CDS	5246857	5247445	+	588
Cmeg_Chr4	CDS	5247504	5247775	+	271
Cmeg_Chr4	CDS	5247831	5248059	+	228
Cmeg_Chr4	mRNA	8339187	8351264	+	12077
Cmeg_Chr4	exon	8339187	8339235	+	48
Cmeg_Chr4	exon	8339288	8339535	+	247
Cmeg_Chr4	exon	8339592	8339748	+	156
Cmeg_Chr4	exon	8339811	8340191	+	380
Cmeg_Chr4	exon	8341219	8341327	+	108
Cmeg_Chr4	exon	8341400	8341783	+	383
Cmeg_Chr4	exon	8341845	8341956	+	111
Cmeg_Chr4	exon	8342012	8342464	+	452
Cmeg_Chr4	exon	8347345	8347396	+	51
Cmeg_Chr4	exon	8347673	8347701	+	28
Cmeg_Chr4	exon	8347759	8347915	+	156
Cmeg_Chr4	exon	8347968	8348198	+	230
Cmeg_Chr4	exon	8348265	8348324	+	59
Cmeg_Chr4	exon	8349914	8350022	+	108
Cmeg_Chr4	exon	8350082	8350480	+	398
Cmeg_Chr4	exon	8350540	8350645	+	105
Cmeg_Chr4	exon	8350773	8351264	+	491
Cmeg_Chr4	CDS	8339187	8339235	+	48
Cmeg_Chr4	CDS	8339288	8339535	+	247
Cmeg_Chr4	CDS	8339592	8339748	+	156
Cmeg_Chr4	CDS	8339811	8340191	+	380
Cmeg_Chr4	CDS	8341219	8341327	+	108
Cmeg_Chr4	CDS	8341400	8341783	+	383
Cmeg_Chr4	CDS	8341845	8341956	+	111
Cmeg_Chr4	CDS	8342012	8342464	+	452
Cmeg_Chr4	CDS	8347345	8347396	+	51
Cmeg_Chr4	CDS	8347673	8347701	+	28
Cmeg_Chr4	CDS	8347759	8347915	+	156
Cmeg_Chr4	CDS	8347968	8348198	+	230
Cmeg_Chr4	CDS	8348265	8348324	+	59
Cmeg_Chr4	CDS	8349914	8350022	+	108
Cmeg_Chr4	CDS	8350082	8350480	+	398
Cmeg_Chr4	CDS	8350540	8350645	+	105
Cmeg_Chr4	CDS	8350773	8351264	+	491
Cmeg_Chr4	mRNA	8355585	8364987	+	9402
Cmeg_Chr4	exon	8355585	8355633	+	48
Cmeg_Chr4	exon	8355684	8355931	+	247
Cmeg_Chr4	exon	8355989	8356145	+	156
Cmeg_Chr4	exon	8356200	8356580	+	380
Cmeg_Chr4	exon	8357713	8357821	+	108
Cmeg_Chr4	exon	8357881	8358279	+	398
Cmeg_Chr4	exon	8358339	8358450	+	111
Cmeg_Chr4	exon	8358524	8359040	+	516
Cmeg_Chr4	exon	8362416	8362475	+	59
Cmeg_Chr4	exon	8362754	8362779	+	25
Cmeg_Chr4	exon	8362837	8362993	+	156
Cmeg_Chr4	exon	8363047	8363427	+	380
Cmeg_Chr4	exon	8363637	8363745	+	108
Cmeg_Chr4	exon	8363805	8364203	+	398
Cmeg_Chr4	exon	8364263	8364374	+	111
Cmeg_Chr4	exon	8364448	8364987	+	539
Cmeg_Chr4	CDS	8355585	8355633	+	48
Cmeg_Chr4	CDS	8355684	8355931	+	247
Cmeg_Chr4	CDS	8355989	8356145	+	156
Cmeg_Chr4	CDS	8356200	8356580	+	380
Cmeg_Chr4	CDS	8357713	8357821	+	108
Cmeg_Chr4	CDS	8357881	8358279	+	398
Cmeg_Chr4	CDS	8358339	8358450	+	111
Cmeg_Chr4	CDS	8358524	8359040	+	516
Cmeg_Chr4	CDS	8362416	8362475	+	59
Cmeg_Chr4	CDS	8362754	8362779	+	25
Cmeg_Chr4	CDS	8362837	8362993	+	156
Cmeg_Chr4	CDS	8363047	8363427	+	380
Cmeg_Chr4	CDS	8363637	8363745	+	108
Cmeg_Chr4	CDS	8363805	8364203	+	398
Cmeg_Chr4	CDS	8364263	8364374	+	111
Cmeg_Chr4	CDS	8364448	8364987	+	539
Cmeg_Chr4	mRNA	8324250	8335130	-	10880
Cmeg_Chr4	exon	8324250	8324780	-	530
Cmeg_Chr4	exon	8324836	8324938	-	102
Cmeg_Chr4	exon	8324991	8325389	-	398
Cmeg_Chr4	exon	8326950	8327058	-	108
Cmeg_Chr4	exon	8327126	8327506	-	380
Cmeg_Chr4	exon	8327569	8327731	-	162
Cmeg_Chr4	exon	8327790	8327848	-	58
Cmeg_Chr4	exon	8328095	8328152	-	57
Cmeg_Chr4	exon	8331417	8331917	-	500
Cmeg_Chr4	exon	8331976	8332081	-	105
Cmeg_Chr4	exon	8332146	8332556	-	410
Cmeg_Chr4	exon	8332612	8332720	-	108
Cmeg_Chr4	exon	8332788	8333168	-	380
Cmeg_Chr4	exon	8334564	8334720	-	156
Cmeg_Chr4	exon	8334782	8335026	-	244
Cmeg_Chr4	exon	8335085	8335130	-	45
Cmeg_Chr4	CDS	8335085	8335130	-	45
Cmeg_Chr4	CDS	8334782	8335026	-	244
Cmeg_Chr4	CDS	8334564	8334720	-	156
Cmeg_Chr4	CDS	8332788	8333168	-	380
Cmeg_Chr4	CDS	8332612	8332720	-	108
Cmeg_Chr4	CDS	8332146	8332556	-	410
Cmeg_Chr4	CDS	8331976	8332081	-	105
Cmeg_Chr4	CDS	8331417	8331917	-	500
Cmeg_Chr4	CDS	8328095	8328152	-	57
Cmeg_Chr4	CDS	8327790	8327848	-	58
Cmeg_Chr4	CDS	8327569	8327731	-	162
Cmeg_Chr4	CDS	8327126	8327506	-	380
Cmeg_Chr4	CDS	8326950	8327058	-	108
Cmeg_Chr4	CDS	8324991	8325389	-	398
Cmeg_Chr4	CDS	8324836	8324938	-	102
Cmeg_Chr4	CDS	8324250	8324780	-	530
Cmeg_Chr4	mRNA	20621373	20628185	+	6812
Cmeg_Chr4	exon	20621373	20621528	+	155
Cmeg_Chr4	exon	20621588	20621724	+	136
Cmeg_Chr4	exon	20621785	20622391	+	606
Cmeg_Chr4	exon	20622463	20622743	+	280
Cmeg_Chr4	exon	20622811	20623022	+	211
Cmeg_Chr4	exon	20625899	20625994	+	95
Cmeg_Chr4	exon	20626047	20626222	+	175
Cmeg_Chr4	exon	20626297	20626659	+	362
Cmeg_Chr4	exon	20626721	20626857	+	136
Cmeg_Chr4	exon	20626925	20627531	+	606
Cmeg_Chr4	exon	20627587	20627867	+	280
Cmeg_Chr4	exon	20627930	20628185	+	255
Cmeg_Chr4	CDS	20621373	20621528	+	155
Cmeg_Chr4	CDS	20621588	20621724	+	136
Cmeg_Chr4	CDS	20621785	20622391	+	606
Cmeg_Chr4	CDS	20622463	20622743	+	280
Cmeg_Chr4	CDS	20622811	20623022	+	211
Cmeg_Chr4	CDS	20625899	20625994	+	95
Cmeg_Chr4	CDS	20626047	20626222	+	175
Cmeg_Chr4	CDS	20626297	20626659	+	362
Cmeg_Chr4	CDS	20626721	20626857	+	136
Cmeg_Chr4	CDS	20626925	20627531	+	606
Cmeg_Chr4	CDS	20627587	20627867	+	280
Cmeg_Chr4	CDS	20627930	20628185	+	255
Cmeg_Chr4	mRNA	20630683	20634865	+	4182
Cmeg_Chr4	exon	20630683	20631192	+	509
Cmeg_Chr4	exon	20633408	20633544	+	136
Cmeg_Chr4	exon	20633608	20634217	+	609
Cmeg_Chr4	exon	20634279	20634559	+	280
Cmeg_Chr4	exon	20634619	20634865	+	246
Cmeg_Chr4	CDS	20630683	20631192	+	509
Cmeg_Chr4	CDS	20633408	20633544	+	136
Cmeg_Chr4	CDS	20633608	20634217	+	609
Cmeg_Chr4	CDS	20634279	20634559	+	280
Cmeg_Chr4	CDS	20634619	20634865	+	246
Cmeg_Chr4	mRNA	31337577	31349332	-	11755
Cmeg_Chr4	exon	31337577	31338263	-	686
Cmeg_Chr4	exon	31341467	31341768	-	301
Cmeg_Chr4	exon	31341844	31342037	-	193
Cmeg_Chr4	exon	31348124	31348463	-	339
Cmeg_Chr4	exon	31348539	31349332	-	793
Cmeg_Chr4	five_prime_UTR	31348998	31349332	-	334
Cmeg_Chr4	CDS	31348539	31348997	-	458
Cmeg_Chr4	CDS	31348124	31348463	-	339
Cmeg_Chr4	CDS	31341844	31342037	-	193
Cmeg_Chr4	CDS	31341467	31341768	-	301
Cmeg_Chr4	CDS	31337612	31338263	-	651
Cmeg_Chr4	three_prime_UTR	31337577	31337611	-	34
Cmeg_Chr4	mRNA	58836378	58878438	-	42060
Cmeg_Chr4	exon	58836378	58836482	-	104
Cmeg_Chr4	exon	58873101	58874553	-	1452
Cmeg_Chr4	exon	58878086	58878438	-	352
Cmeg_Chr4	CDS	58878086	58878438	-	352
Cmeg_Chr4	CDS	58873101	58874553	-	1452
Cmeg_Chr4	CDS	58836378	58836482	-	104
Cmeg_Chr4	mRNA	76803154	76815994	+	12840
Cmeg_Chr4	exon	76803154	76804314	+	1160
Cmeg_Chr4	exon	76815412	76815532	+	120
Cmeg_Chr4	exon	76815585	76815994	+	409
Cmeg_Chr4	CDS	76803154	76804314	+	1160
Cmeg_Chr4	CDS	76815412	76815532	+	120
Cmeg_Chr4	CDS	76815585	76815994	+	409
Cmeg_Chr4	mRNA	76821423	76823156	+	1733
Cmeg_Chr4	exon	76821423	76823156	+	1733
Cmeg_Chr4	CDS	76821423	76823156	+	1733
Cmeg_Chr4	mRNA	76827078	76828799	+	1721
Cmeg_Chr4	exon	76827078	76828799	+	1721
Cmeg_Chr4	CDS	76827078	76828799	+	1721
Cmeg_Chr4	mRNA	76789358	76791154	-	1796
Cmeg_Chr4	exon	76789358	76791154	-	1796
Cmeg_Chr4	CDS	76789358	76791154	-	1796
Cmeg_Chr4	mRNA	76794612	76796372	-	1760
Cmeg_Chr4	exon	76794612	76796372	-	1760
Cmeg_Chr4	CDS	76794612	76796372	-	1760
Cmeg_Chr4	mRNA	81703421	81705205	+	1784
Cmeg_Chr4	exon	81703421	81705205	+	1784
Cmeg_Chr4	CDS	81703421	81705205	+	1784
Cmeg_Chr4	mRNA	81708110	81709912	+	1802
Cmeg_Chr4	exon	81708110	81709912	+	1802
Cmeg_Chr4	CDS	81708110	81709912	+	1802
Cmeg_Chr4	mRNA	81713106	81724345	+	11239
Cmeg_Chr4	exon	81713106	81713769	+	663
Cmeg_Chr4	exon	81717734	81718752	+	1018
Cmeg_Chr4	exon	81724268	81724345	+	77
Cmeg_Chr4	CDS	81713106	81713769	+	663
Cmeg_Chr4	CDS	81717734	81718752	+	1018
Cmeg_Chr4	CDS	81724268	81724345	+	77
Cmeg_Chr4	mRNA	81698565	81700340	-	1775
Cmeg_Chr4	exon	81698565	81700340	-	1775
Cmeg_Chr4	CDS	81698565	81700340	-	1775
Cmeg_Chr4	mRNA	86811080	86812870	+	1790
Cmeg_Chr4	exon	86811080	86812870	+	1790
Cmeg_Chr4	CDS	86811080	86812870	+	1790
Cmeg_Chr4	mRNA	86984815	86986248	+	1433
Cmeg_Chr4	exon	86984815	86984917	+	102
Cmeg_Chr4	exon	86984981	86986248	+	1267
Cmeg_Chr4	CDS	86984815	86984917	+	102
Cmeg_Chr4	CDS	86984981	86986248	+	1267
Cmeg_Chr4	mRNA	86990834	86992606	+	1772
Cmeg_Chr4	exon	86990834	86992606	+	1772
Cmeg_Chr4	CDS	86990834	86992606	+	1772
Cmeg_Chr4	mRNA	87017310	87019055	+	1745
Cmeg_Chr4	exon	87017310	87019055	+	1745
Cmeg_Chr4	CDS	87017310	87019055	+	1745
Cmeg_Chr4	mRNA	87021848	87023590	+	1742
Cmeg_Chr4	exon	87021848	87023590	+	1742
Cmeg_Chr4	CDS	87021848	87023590	+	1742
Cmeg_Chr4	mRNA	86772375	86774108	-	1733
Cmeg_Chr4	exon	86772375	86774108	-	1733
Cmeg_Chr4	CDS	86772375	86774108	-	1733
Cmeg_Chr4	mRNA	86778504	86780102	-	1598
Cmeg_Chr4	exon	86778504	86780102	-	1598
Cmeg_Chr4	CDS	86778504	86780102	-	1598
Cmeg_Chr4	mRNA	86784140	86785921	-	1781
Cmeg_Chr4	exon	86784140	86785921	-	1781
Cmeg_Chr4	CDS	86784140	86785921	-	1781
Cmeg_Chr4	mRNA	86788736	86790517	-	1781
Cmeg_Chr4	exon	86788736	86790517	-	1781
Cmeg_Chr4	CDS	86788736	86790517	-	1781
Cmeg_Chr4	mRNA	86801446	86803206	-	1760
Cmeg_Chr4	exon	86801446	86803206	-	1760
Cmeg_Chr4	CDS	86801446	86803206	-	1760
Cmeg_Chr4	mRNA	113432314	113491489	+	59175
Cmeg_Chr4	exon	113432314	113432394	+	80
Cmeg_Chr4	exon	113432664	113432667	+	3
Cmeg_Chr4	exon	113433272	113433525	+	253
Cmeg_Chr4	exon	113437061	113437225	+	164
Cmeg_Chr4	exon	113439394	113439735	+	341
Cmeg_Chr4	exon	113441232	113441574	+	342
Cmeg_Chr4	exon	113445150	113445244	+	94
Cmeg_Chr4	exon	113445409	113445576	+	167
Cmeg_Chr4	exon	113459730	113459826	+	96
Cmeg_Chr4	exon	113467441	113467862	+	421
Cmeg_Chr4	exon	113476260	113476504	+	244
Cmeg_Chr4	exon	113480256	113480661	+	405
Cmeg_Chr4	exon	113491362	113491489	+	127
Cmeg_Chr4	CDS	113432314	113432394	+	80
Cmeg_Chr4	CDS	113432664	113432667	+	3
Cmeg_Chr4	CDS	113433272	113433525	+	253
Cmeg_Chr4	CDS	113437061	113437225	+	164
Cmeg_Chr4	CDS	113439394	113439735	+	341
Cmeg_Chr4	CDS	113441232	113441574	+	342
Cmeg_Chr4	CDS	113445150	113445244	+	94
Cmeg_Chr4	CDS	113445409	113445576	+	167
Cmeg_Chr4	CDS	113459730	113459826	+	96
Cmeg_Chr4	CDS	113467441	113467862	+	421
Cmeg_Chr4	CDS	113476260	113476504	+	244
Cmeg_Chr4	CDS	113480256	113480661	+	405
Cmeg_Chr4	CDS	113491362	113491469	+	107
Cmeg_Chr4	three_prime_UTR	113491470	113491489	+	19
Cmeg_Chr4	mRNA	116090295	116104991	+	14696
Cmeg_Chr4	exon	116090295	116091812	+	1517
Cmeg_Chr4	exon	116093420	116094123	+	703
Cmeg_Chr4	exon	116095182	116095338	+	156
Cmeg_Chr4	exon	116095451	116095578	+	127
Cmeg_Chr4	exon	116100223	116100390	+	167
Cmeg_Chr4	exon	116100469	116100650	+	181
Cmeg_Chr4	exon	116100713	116100937	+	224
Cmeg_Chr4	exon	116100994	116101205	+	211
Cmeg_Chr4	exon	116101267	116101525	+	258
Cmeg_Chr4	exon	116103567	116103729	+	162
Cmeg_Chr4	exon	116103806	116103908	+	102
Cmeg_Chr4	exon	116104620	116104991	+	371
Cmeg_Chr4	CDS	116090295	116091812	+	1517
Cmeg_Chr4	CDS	116093420	116094123	+	703
Cmeg_Chr4	CDS	116095182	116095338	+	156
Cmeg_Chr4	CDS	116095451	116095578	+	127
Cmeg_Chr4	CDS	116100223	116100390	+	167
Cmeg_Chr4	CDS	116100469	116100650	+	181
Cmeg_Chr4	CDS	116100713	116100937	+	224
Cmeg_Chr4	CDS	116100994	116101205	+	211
Cmeg_Chr4	CDS	116101267	116101525	+	258
Cmeg_Chr4	CDS	116103567	116103729	+	162
Cmeg_Chr4	CDS	116103806	116103908	+	102
Cmeg_Chr4	CDS	116104620	116104748	+	128
Cmeg_Chr4	three_prime_UTR	116104749	116104991	+	242
Cmeg_Chr5	mRNA	18852596	18856661	+	4065
Cmeg_Chr5	exon	18852596	18853342	+	746
Cmeg_Chr5	exon	18855456	18856661	+	1205
Cmeg_Chr5	CDS	18852596	18853342	+	746
Cmeg_Chr5	CDS	18855456	18856661	+	1205
Cmeg_Chr5	mRNA	18870538	18880087	+	9549
Cmeg_Chr5	exon	18870538	18871269	+	731
Cmeg_Chr5	exon	18872808	18872930	+	122
Cmeg_Chr5	exon	18872982	18873940	+	958
Cmeg_Chr5	exon	18880072	18880087	+	15
Cmeg_Chr5	CDS	18870538	18871269	+	731
Cmeg_Chr5	CDS	18872808	18872930	+	122
Cmeg_Chr5	CDS	18872982	18873940	+	958
Cmeg_Chr5	CDS	18880072	18880087	+	15
Cmeg_Chr5	mRNA	18859430	18867697	-	8267
Cmeg_Chr5	exon	18866954	18867697	-	743
Cmeg_Chr5	exon	18859430	18860629	-	1199
Cmeg_Chr5	CDS	18866954	18867697	-	743
Cmeg_Chr5	CDS	18859430	18860629	-	1199
Cmeg_Chr5	mRNA	19277700	19279583	+	1883
Cmeg_Chr5	exon	19277700	19279583	+	1883
Cmeg_Chr5	CDS	19277700	19279583	+	1883
Cmeg_Chr5	mRNA	19282587	19284469	+	1882
Cmeg_Chr5	exon	19282587	19282758	+	171
Cmeg_Chr5	exon	19282832	19283160	+	328
Cmeg_Chr5	exon	19283240	19283405	+	165
Cmeg_Chr5	exon	19283443	19283713	+	270
Cmeg_Chr5	exon	19283833	19284469	+	636
Cmeg_Chr5	CDS	19282587	19282758	+	171
Cmeg_Chr5	CDS	19282832	19283160	+	328
Cmeg_Chr5	CDS	19283240	19283405	+	165
Cmeg_Chr5	CDS	19283443	19283713	+	270
Cmeg_Chr5	CDS	19283833	19284469	+	636
Cmeg_Chr5	mRNA	19297765	19299222	+	1457
Cmeg_Chr5	exon	19297765	19299222	+	1457
Cmeg_Chr5	CDS	19297765	19299222	+	1457
Cmeg_Chr5	mRNA	19303001	19304701	+	1700
Cmeg_Chr5	exon	19303001	19304701	+	1700
Cmeg_Chr5	CDS	19303001	19304701	+	1700
Cmeg_Chr5	mRNA	19285517	19287406	-	1889
Cmeg_Chr5	exon	19285517	19287406	-	1889
Cmeg_Chr5	CDS	19285517	19287406	-	1889
Cmeg_Chr5	mRNA	19289541	19291361	-	1820
Cmeg_Chr5	exon	19289541	19291361	-	1820
Cmeg_Chr5	CDS	19289541	19291361	-	1820
Cmeg_Chr5	mRNA	19327289	19329283	-	1994
Cmeg_Chr5	exon	19327289	19329283	-	1994
Cmeg_Chr5	CDS	19327289	19329283	-	1994
Cmeg_Chr5	mRNA	36084854	36087868	+	3014
Cmeg_Chr5	exon	36084854	36085750	+	896
Cmeg_Chr5	exon	36085816	36086377	+	561
Cmeg_Chr5	exon	36086944	36087318	+	374
Cmeg_Chr5	exon	36087378	36087868	+	490
Cmeg_Chr5	CDS	36084854	36085750	+	896
Cmeg_Chr5	CDS	36085816	36086377	+	561
Cmeg_Chr5	CDS	36086944	36087318	+	374
Cmeg_Chr5	CDS	36087378	36087868	+	490
Cmeg_Chr5	mRNA	61655114	61657178	-	2064
Cmeg_Chr5	exon	61656835	61657178	-	343
Cmeg_Chr5	exon	61656208	61656754	-	546
Cmeg_Chr5	exon	61655114	61656109	-	995
Cmeg_Chr5	CDS	61656835	61657178	-	343
Cmeg_Chr5	CDS	61656208	61656754	-	546
Cmeg_Chr5	CDS	61655114	61656109	-	995
Cmeg_Chr5	mRNA	61677943	61679930	-	1987
Cmeg_Chr5	exon	61679587	61679930	-	343
Cmeg_Chr5	exon	61679005	61679521	-	516
Cmeg_Chr5	exon	61677943	61678938	-	995
Cmeg_Chr5	CDS	61679587	61679930	-	343
Cmeg_Chr5	CDS	61679005	61679521	-	516
Cmeg_Chr5	CDS	61677943	61678938	-	995
Cmeg_Chr5	mRNA	61696502	61698541	-	2039
Cmeg_Chr5	exon	61698198	61698541	-	343
Cmeg_Chr5	exon	61697590	61698133	-	543
Cmeg_Chr5	exon	61696502	61697497	-	995
Cmeg_Chr5	CDS	61698198	61698541	-	343
Cmeg_Chr5	CDS	61697590	61698133	-	543
Cmeg_Chr5	CDS	61696502	61697497	-	995
Cmeg_Chr5	mRNA	61704709	61706744	-	2035
Cmeg_Chr5	exon	61704709	61704812	-	103
Cmeg_Chr5	exon	61704897	61705704	-	807
Cmeg_Chr5	exon	61705800	61706343	-	543
Cmeg_Chr5	exon	61706401	61706744	-	343
Cmeg_Chr5	CDS	61706401	61706744	-	343
Cmeg_Chr5	CDS	61705800	61706343	-	543
Cmeg_Chr5	CDS	61704897	61705704	-	807
Cmeg_Chr5	CDS	61704709	61704812	-	103
Cmeg_Chr5	mRNA	61710315	61712207	-	1892
Cmeg_Chr5	exon	61711990	61712207	-	217
Cmeg_Chr5	exon	61711379	61711922	-	543
Cmeg_Chr5	exon	61710315	61711310	-	995
Cmeg_Chr5	CDS	61711990	61712207	-	217
Cmeg_Chr5	CDS	61711379	61711922	-	543
Cmeg_Chr5	CDS	61710315	61711310	-	995
Cmeg_Chr5	mRNA	61615138	61618418	+	3280
Cmeg_Chr5	exon	61615138	61615740	+	602
Cmeg_Chr5	exon	61617423	61618418	+	995
Cmeg_Chr5	CDS	61615138	61615740	+	602
Cmeg_Chr5	CDS	61617423	61618418	+	995
Cmeg_Chr5	mRNA	61624869	61628632	+	3763
Cmeg_Chr5	exon	61624869	61625206	+	337
Cmeg_Chr5	exon	61625268	61625805	+	537
Cmeg_Chr5	exon	61627808	61628632	+	824
Cmeg_Chr5	CDS	61624869	61625206	+	337
Cmeg_Chr5	CDS	61625268	61625805	+	537
Cmeg_Chr5	CDS	61627808	61628632	+	824
Cmeg_Chr5	mRNA	61639093	61646000	+	6907
Cmeg_Chr5	exon	61639093	61639310	+	217
Cmeg_Chr5	exon	61639377	61639923	+	546
Cmeg_Chr5	exon	61645005	61645819	+	814
Cmeg_Chr5	exon	61645856	61646000	+	144
Cmeg_Chr5	CDS	61639093	61639310	+	217
Cmeg_Chr5	CDS	61639377	61639923	+	546
Cmeg_Chr5	CDS	61645005	61645819	+	814
Cmeg_Chr5	CDS	61645856	61646000	+	144
Cmeg_Chr5	mRNA	61649068	61649985	+	917
Cmeg_Chr5	exon	61649068	61649985	+	917
Cmeg_Chr5	CDS	61649068	61649985	+	917
Cmeg_Chr5	mRNA	61691399	61693439	+	2040
Cmeg_Chr5	exon	61691399	61691742	+	343
Cmeg_Chr5	exon	61691810	61692353	+	543
Cmeg_Chr5	exon	61692444	61693251	+	807
Cmeg_Chr5	exon	61693336	61693439	+	103
Cmeg_Chr5	CDS	61691399	61691742	+	343
Cmeg_Chr5	CDS	61691810	61692353	+	543
Cmeg_Chr5	CDS	61692444	61693251	+	807
Cmeg_Chr5	CDS	61693336	61693439	+	103
Cmeg_Chr5	mRNA	61715053	61720097	+	5044
Cmeg_Chr5	exon	61715053	61715396	+	343
Cmeg_Chr5	exon	61715463	61716006	+	543
Cmeg_Chr5	exon	61716082	61716162	+	80
Cmeg_Chr5	exon	61719183	61719909	+	726
Cmeg_Chr5	exon	61719994	61720097	+	103
Cmeg_Chr5	CDS	61715053	61715396	+	343
Cmeg_Chr5	CDS	61715463	61716006	+	543
Cmeg_Chr5	CDS	61716082	61716162	+	80
Cmeg_Chr5	CDS	61719183	61719909	+	726
Cmeg_Chr5	CDS	61719994	61720097	+	103
Cmeg_Chr5	mRNA	61724276	61728188	+	3912
Cmeg_Chr5	exon	61724276	61724613	+	337
Cmeg_Chr5	exon	61724675	61725212	+	537
Cmeg_Chr5	exon	61727193	61728188	+	995
Cmeg_Chr5	CDS	61724276	61724613	+	337
Cmeg_Chr5	CDS	61724675	61725212	+	537
Cmeg_Chr5	CDS	61727193	61728188	+	995
Cmeg_Chr5	mRNA	61733318	61737019	+	3701
Cmeg_Chr5	exon	61733318	61733685	+	367
Cmeg_Chr5	exon	61733745	61734273	+	528
Cmeg_Chr5	exon	61736024	61737019	+	995
Cmeg_Chr5	CDS	61733318	61733685	+	367
Cmeg_Chr5	CDS	61733745	61734273	+	528
Cmeg_Chr5	CDS	61736024	61737019	+	995
Cmeg_Chr5	mRNA	75173253	75182263	+	9010
Cmeg_Chr5	exon	75173253	75173298	+	45
Cmeg_Chr5	exon	75173356	75173603	+	247
Cmeg_Chr5	exon	75173668	75173824	+	156
Cmeg_Chr5	exon	75173887	75174270	+	383
Cmeg_Chr5	exon	75174330	75174438	+	108
Cmeg_Chr5	exon	75174956	75175037	+	81
Cmeg_Chr5	exon	75175074	75175408	+	334
Cmeg_Chr5	exon	75175463	75175565	+	102
Cmeg_Chr5	exon	75175623	75175734	+	111
Cmeg_Chr5	exon	75175793	75176167	+	374
Cmeg_Chr5	exon	75179188	75179265	+	77
Cmeg_Chr5	exon	75179488	75179570	+	82
Cmeg_Chr5	exon	75179635	75179791	+	156
Cmeg_Chr5	exon	75179856	75180239	+	383
Cmeg_Chr5	exon	75180298	75180406	+	108
Cmeg_Chr5	exon	75181033	75181110	+	77
Cmeg_Chr5	exon	75181164	75181484	+	320
Cmeg_Chr5	exon	75181906	75182263	+	357
Cmeg_Chr5	CDS	75173253	75173298	+	45
Cmeg_Chr5	CDS	75173356	75173603	+	247
Cmeg_Chr5	CDS	75173668	75173824	+	156
Cmeg_Chr5	CDS	75173887	75174270	+	383
Cmeg_Chr5	CDS	75174330	75174438	+	108
Cmeg_Chr5	CDS	75174956	75175037	+	81
Cmeg_Chr5	CDS	75175074	75175408	+	334
Cmeg_Chr5	CDS	75175463	75175565	+	102
Cmeg_Chr5	CDS	75175623	75175734	+	111
Cmeg_Chr5	CDS	75175793	75176167	+	374
Cmeg_Chr5	CDS	75179188	75179265	+	77
Cmeg_Chr5	CDS	75179488	75179570	+	82
Cmeg_Chr5	CDS	75179635	75179791	+	156
Cmeg_Chr5	CDS	75179856	75180239	+	383
Cmeg_Chr5	CDS	75180298	75180406	+	108
Cmeg_Chr5	CDS	75181033	75181110	+	77
Cmeg_Chr5	CDS	75181164	75181484	+	320
Cmeg_Chr5	CDS	75181906	75182263	+	357
Cmeg_Chr5	mRNA	76469103	76470302	-	1199
Cmeg_Chr5	exon	76469103	76470302	-	1199
Cmeg_Chr5	CDS	76469103	76470302	-	1199
Cmeg_Chr5	mRNA	83457786	83461491	+	3705
Cmeg_Chr5	exon	83457786	83458677	+	891
Cmeg_Chr5	exon	83460675	83461078	+	403
Cmeg_Chr5	exon	83461150	83461491	+	341
Cmeg_Chr5	CDS	83457786	83458677	+	891
Cmeg_Chr5	CDS	83460675	83461078	+	403
Cmeg_Chr5	CDS	83461150	83461491	+	341
Cmeg_Chr5	mRNA	83443801	83445555	-	1754
Cmeg_Chr5	exon	83443801	83445555	-	1754
Cmeg_Chr5	CDS	83443801	83445555	-	1754
Cmeg_Chr5	mRNA	83448300	83450051	-	1751
Cmeg_Chr5	exon	83448300	83450051	-	1751
Cmeg_Chr5	CDS	83448300	83450051	-	1751
Cmeg_Chr5	mRNA	83453555	83455312	-	1757
Cmeg_Chr5	exon	83453555	83455312	-	1757
Cmeg_Chr5	CDS	83453555	83455312	-	1757
Cmeg_Chr5	mRNA	103585200	103587053	+	1853
Cmeg_Chr5	exon	103585200	103587053	+	1853
Cmeg_Chr5	CDS	103585200	103587053	+	1853
Cmeg_Chr5	mRNA	103593658	103598175	+	4517
Cmeg_Chr5	exon	103593658	103595394	+	1736
Cmeg_Chr5	exon	103598167	103598175	+	8
Cmeg_Chr5	CDS	103593658	103595394	+	1736
Cmeg_Chr5	CDS	103598167	103598175	+	8
Cmeg_Chr5	mRNA	103616081	103617823	+	1742
Cmeg_Chr5	exon	103616081	103617823	+	1742
Cmeg_Chr5	CDS	103616081	103617823	+	1742
Cmeg_Chr5	mRNA	103622583	103624322	+	1739
Cmeg_Chr5	exon	103622583	103624322	+	1739
Cmeg_Chr5	CDS	103622583	103624322	+	1739
Cmeg_Chr5	mRNA	103626366	103628120	+	1754
Cmeg_Chr5	exon	103626366	103628120	+	1754
Cmeg_Chr5	CDS	103626366	103628120	+	1754
Cmeg_Chr5	mRNA	103635310	103637616	+	2306
Cmeg_Chr5	exon	103635310	103637037	+	1727
Cmeg_Chr5	exon	103637473	103637616	+	143
Cmeg_Chr5	CDS	103635310	103637037	+	1727
Cmeg_Chr5	CDS	103637473	103637616	+	143
Cmeg_Chr5	mRNA	103643817	103646020	+	2203
Cmeg_Chr5	exon	103643817	103645577	+	1760
Cmeg_Chr5	exon	103646012	103646020	+	8
Cmeg_Chr5	CDS	103643817	103645577	+	1760
Cmeg_Chr5	CDS	103646012	103646020	+	8
Cmeg_Chr5	mRNA	103588872	103590728	-	1856
Cmeg_Chr5	exon	103588872	103590728	-	1856
Cmeg_Chr5	CDS	103588872	103590728	-	1856
Cmeg_Chr3	mRNA	2063624	2120744	-	57120
Cmeg_Chr3	exon	2063624	2063732	-	108
Cmeg_Chr3	exon	2063796	2064303	-	507
Cmeg_Chr3	exon	2064369	2064520	-	151
Cmeg_Chr3	exon	2064775	2064927	-	152
Cmeg_Chr3	exon	2064994	2065874	-	880
Cmeg_Chr3	exon	2065941	2066091	-	150
Cmeg_Chr3	exon	2066154	2066925	-	771
Cmeg_Chr3	exon	2118922	2120744	-	1822
Cmeg_Chr3	five_prime_UTR	2120132	2120744	-	612
Cmeg_Chr3	CDS	2118922	2120131	-	1209
Cmeg_Chr3	CDS	2066154	2066925	-	771
Cmeg_Chr3	CDS	2065941	2066091	-	150
Cmeg_Chr3	CDS	2064994	2065874	-	880
Cmeg_Chr3	CDS	2064775	2064927	-	152
Cmeg_Chr3	CDS	2064369	2064520	-	151
Cmeg_Chr3	CDS	2063796	2064303	-	507
Cmeg_Chr3	CDS	2063624	2063732	-	108
Cmeg_Chr3	mRNA	30606583	30609823	+	3240
Cmeg_Chr3	exon	30606583	30606929	+	346
Cmeg_Chr3	exon	30608223	30608745	+	522
Cmeg_Chr3	exon	30608810	30609823	+	1013
Cmeg_Chr3	CDS	30606583	30606929	+	346
Cmeg_Chr3	CDS	30608223	30608745	+	522
Cmeg_Chr3	CDS	30608810	30609823	+	1013
Cmeg_Chr3	mRNA	30645122	30647012	+	1890
Cmeg_Chr3	exon	30645122	30645961	+	839
Cmeg_Chr3	exon	30646017	30647012	+	995
Cmeg_Chr3	CDS	30645122	30645961	+	839
Cmeg_Chr3	CDS	30646017	30647012	+	995
Cmeg_Chr3	mRNA	30650581	30652647	+	2066
Cmeg_Chr3	exon	30650581	30651417	+	836
Cmeg_Chr3	exon	30651655	30652647	+	992
Cmeg_Chr3	CDS	30650581	30651417	+	836
Cmeg_Chr3	CDS	30651655	30652647	+	992
Cmeg_Chr3	mRNA	30656129	30658026	+	1897
Cmeg_Chr3	exon	30656129	30656968	+	839
Cmeg_Chr3	exon	30657028	30658026	+	998
Cmeg_Chr3	CDS	30656129	30656968	+	839
Cmeg_Chr3	CDS	30657028	30658026	+	998
Cmeg_Chr3	mRNA	30660249	30662146	+	1897
Cmeg_Chr3	exon	30660249	30661088	+	839
Cmeg_Chr3	exon	30661151	30662146	+	995
Cmeg_Chr3	CDS	30660249	30661088	+	839
Cmeg_Chr3	CDS	30661151	30662146	+	995
Cmeg_Chr3	mRNA	30665522	30667420	+	1898
Cmeg_Chr3	exon	30665522	30666361	+	839
Cmeg_Chr3	exon	30666434	30667420	+	986
Cmeg_Chr3	CDS	30665522	30666361	+	839
Cmeg_Chr3	CDS	30666434	30667420	+	986
Cmeg_Chr3	mRNA	30669832	30671762	+	1930
Cmeg_Chr3	exon	30669832	30670010	+	178
Cmeg_Chr3	exon	30670160	30670670	+	510
Cmeg_Chr3	exon	30670776	30671762	+	986
Cmeg_Chr3	CDS	30669832	30670010	+	178
Cmeg_Chr3	CDS	30670160	30670670	+	510
Cmeg_Chr3	CDS	30670776	30671762	+	986
Cmeg_Chr3	mRNA	30674984	30676952	+	1968
Cmeg_Chr3	exon	30674984	30675823	+	839
Cmeg_Chr3	exon	30675888	30676952	+	1064
Cmeg_Chr3	CDS	30674984	30675823	+	839
Cmeg_Chr3	CDS	30675888	30676952	+	1064
Cmeg_Chr3	mRNA	30679467	30681443	+	1976
Cmeg_Chr3	exon	30679467	30680306	+	839
Cmeg_Chr3	exon	30680454	30681443	+	989
Cmeg_Chr3	CDS	30679467	30680306	+	839
Cmeg_Chr3	CDS	30680454	30681443	+	989
Cmeg_Chr3	mRNA	30493755	30497942	-	4187
Cmeg_Chr3	exon	30493755	30494822	-	1067
Cmeg_Chr3	exon	30497448	30497942	-	494
Cmeg_Chr3	CDS	30497448	30497942	-	494
Cmeg_Chr3	CDS	30493755	30494822	-	1067
Cmeg_Chr3	mRNA	30501079	30507782	-	6703
Cmeg_Chr3	exon	30507726	30507782	-	56
Cmeg_Chr3	exon	30503948	30504907	-	959
Cmeg_Chr3	exon	30501079	30502119	-	1040
Cmeg_Chr3	CDS	30507726	30507782	-	56
Cmeg_Chr3	CDS	30503948	30504907	-	959
Cmeg_Chr3	CDS	30501079	30502119	-	1040
Cmeg_Chr3	mRNA	30507810	30513108	-	5298
Cmeg_Chr3	exon	30512690	30513108	-	418
Cmeg_Chr3	exon	30512100	30512631	-	531
Cmeg_Chr3	exon	30510643	30511600	-	957
Cmeg_Chr3	exon	30510383	30510477	-	94
Cmeg_Chr3	exon	30507810	30508844	-	1034
Cmeg_Chr3	CDS	30512690	30513108	-	418
Cmeg_Chr3	CDS	30512100	30512631	-	531
Cmeg_Chr3	CDS	30510643	30511600	-	957
Cmeg_Chr3	CDS	30510383	30510477	-	94
Cmeg_Chr3	CDS	30507810	30508844	-	1034
Cmeg_Chr3	mRNA	30587954	30591358	-	3404
Cmeg_Chr3	exon	30587954	30588961	-	1007
Cmeg_Chr3	exon	30590408	30590951	-	543
Cmeg_Chr3	exon	30591012	30591358	-	346
Cmeg_Chr3	CDS	30591012	30591358	-	346
Cmeg_Chr3	CDS	30590408	30590951	-	543
Cmeg_Chr3	CDS	30587954	30588961	-	1007
Cmeg_Chr3	mRNA	30598257	30601435	-	3178
Cmeg_Chr3	exon	30598257	30599291	-	1034
Cmeg_Chr3	exon	30600481	30601003	-	522
Cmeg_Chr3	exon	30601071	30601435	-	364
Cmeg_Chr3	CDS	30601071	30601435	-	364
Cmeg_Chr3	CDS	30600481	30601003	-	522
Cmeg_Chr3	CDS	30598257	30599291	-	1034
Cmeg_Chr3	mRNA	30610574	30614267	-	3693
Cmeg_Chr3	exon	30613942	30614267	-	325
Cmeg_Chr3	exon	30613380	30613884	-	504
Cmeg_Chr3	exon	30610574	30611560	-	986
Cmeg_Chr3	CDS	30613942	30614267	-	325
Cmeg_Chr3	CDS	30613380	30613884	-	504
Cmeg_Chr3	CDS	30610574	30611560	-	986
Cmeg_Chr3	mRNA	30633434	30641997	-	8563
Cmeg_Chr3	exon	30641681	30641997	-	316
Cmeg_Chr3	exon	30641079	30641601	-	522
Cmeg_Chr3	exon	30633937	30634940	-	1003
Cmeg_Chr3	exon	30633434	30633548	-	114
Cmeg_Chr3	CDS	30641681	30641997	-	316
Cmeg_Chr3	CDS	30641079	30641601	-	522
Cmeg_Chr3	CDS	30633937	30634940	-	1003
Cmeg_Chr3	CDS	30633434	30633548	-	114
Cmeg_Chr3	mRNA	43917809	43921552	-	3743
Cmeg_Chr3	exon	43921477	43921552	-	75
Cmeg_Chr3	exon	43921237	43921401	-	164
Cmeg_Chr3	exon	43920348	43920727	-	379
Cmeg_Chr3	exon	43920109	43920288	-	179
Cmeg_Chr3	exon	43919667	43920050	-	383
Cmeg_Chr3	exon	43919109	43919611	-	502
Cmeg_Chr3	exon	43918685	43919041	-	356
Cmeg_Chr3	exon	43918360	43918609	-	249
Cmeg_Chr3	exon	43917809	43918300	-	491
Cmeg_Chr3	CDS	43921477	43921552	-	75
Cmeg_Chr3	CDS	43921237	43921401	-	164
Cmeg_Chr3	CDS	43920348	43920727	-	379
Cmeg_Chr3	CDS	43920109	43920288	-	179
Cmeg_Chr3	CDS	43919667	43920050	-	383
Cmeg_Chr3	CDS	43919109	43919611	-	502
Cmeg_Chr3	CDS	43918685	43919041	-	356
Cmeg_Chr3	CDS	43918360	43918609	-	249
Cmeg_Chr3	CDS	43917809	43918300	-	491
Cmeg_Chr2	mRNA	2612744	2616756	-	4012
Cmeg_Chr2	exon	2612744	2613285	-	541
Cmeg_Chr2	exon	2613345	2613913	-	568
Cmeg_Chr2	exon	2613971	2614194	-	223
Cmeg_Chr2	exon	2614723	2614912	-	189
Cmeg_Chr2	exon	2614968	2615194	-	226
Cmeg_Chr2	exon	2615251	2615490	-	239
Cmeg_Chr2	exon	2615552	2615668	-	116
Cmeg_Chr2	exon	2615737	2615948	-	211
Cmeg_Chr2	exon	2616009	2616212	-	203
Cmeg_Chr2	exon	2616329	2616391	-	62
Cmeg_Chr2	exon	2616458	2616610	-	152
Cmeg_Chr2	exon	2616675	2616756	-	81
Cmeg_Chr2	CDS	2616675	2616756	-	81
Cmeg_Chr2	CDS	2616458	2616610	-	152
Cmeg_Chr2	CDS	2616329	2616391	-	62
Cmeg_Chr2	CDS	2616009	2616212	-	203
Cmeg_Chr2	CDS	2615737	2615948	-	211
Cmeg_Chr2	CDS	2615552	2615668	-	116
Cmeg_Chr2	CDS	2615251	2615490	-	239
Cmeg_Chr2	CDS	2614968	2615194	-	226
Cmeg_Chr2	CDS	2614723	2614912	-	189
Cmeg_Chr2	CDS	2613971	2614194	-	223
Cmeg_Chr2	CDS	2613345	2613913	-	568
Cmeg_Chr2	CDS	2612744	2613285	-	541
Cmeg_Chr2	mRNA	10948711	10959505	-	10794
Cmeg_Chr2	exon	10959492	10959505	-	13
Cmeg_Chr2	exon	10958840	10959289	-	449
Cmeg_Chr2	exon	10958648	10958784	-	136
Cmeg_Chr2	exon	10950028	10950251	-	223
Cmeg_Chr2	exon	10949239	10949973	-	734
Cmeg_Chr2	exon	10948711	10949178	-	467
Cmeg_Chr2	CDS	10959492	10959505	-	13
Cmeg_Chr2	CDS	10958840	10959289	-	449
Cmeg_Chr2	CDS	10958648	10958784	-	136
Cmeg_Chr2	CDS	10950028	10950251	-	223
Cmeg_Chr2	CDS	10949239	10949973	-	734
Cmeg_Chr2	CDS	10948711	10949178	-	467
Cmeg_Chr2	mRNA	21278659	21283090	-	4431
Cmeg_Chr2	exon	21278659	21278895	-	236
Cmeg_Chr2	exon	21278958	21279473	-	515
Cmeg_Chr2	exon	21279535	21280133	-	598
Cmeg_Chr2	exon	21280195	21280509	-	314
Cmeg_Chr2	exon	21280627	21280741	-	114
Cmeg_Chr2	exon	21281717	21281954	-	237
Cmeg_Chr2	exon	21282009	21282482	-	473
Cmeg_Chr2	exon	21282548	21282700	-	152
Cmeg_Chr2	exon	21282982	21283090	-	108
Cmeg_Chr2	CDS	21282982	21283090	-	108
Cmeg_Chr2	CDS	21282548	21282700	-	152
Cmeg_Chr2	CDS	21282009	21282482	-	473
Cmeg_Chr2	CDS	21281717	21281954	-	237
Cmeg_Chr2	CDS	21280627	21280741	-	114
Cmeg_Chr2	CDS	21280195	21280509	-	314
Cmeg_Chr2	CDS	21279535	21280133	-	598
Cmeg_Chr2	CDS	21278958	21279473	-	515
Cmeg_Chr2	CDS	21278676	21278895	-	219
Cmeg_Chr2	three_prime_UTR	21278659	21278675	-	16
Cmeg_Chr2	mRNA	21287582	21291598	-	4016
Cmeg_Chr2	exon	21287582	21287801	-	219
Cmeg_Chr2	exon	21287864	21288379	-	515
Cmeg_Chr2	exon	21288445	21289046	-	601
Cmeg_Chr2	exon	21289104	21289433	-	329
Cmeg_Chr2	exon	21289598	21289712	-	114
Cmeg_Chr2	exon	21290259	21290496	-	237
Cmeg_Chr2	exon	21290567	21291040	-	473
Cmeg_Chr2	exon	21291106	21291258	-	152
Cmeg_Chr2	exon	21291490	21291598	-	108
Cmeg_Chr2	CDS	21291490	21291598	-	108
Cmeg_Chr2	CDS	21291106	21291258	-	152
Cmeg_Chr2	CDS	21290567	21291040	-	473
Cmeg_Chr2	CDS	21290259	21290496	-	237
Cmeg_Chr2	CDS	21289598	21289712	-	114
Cmeg_Chr2	CDS	21289104	21289433	-	329
Cmeg_Chr2	CDS	21288445	21289046	-	601
Cmeg_Chr2	CDS	21287864	21288379	-	515
Cmeg_Chr2	CDS	21287582	21287801	-	219
Cmeg_Chr2	mRNA	21292413	21297771	-	5358
Cmeg_Chr2	exon	21297663	21297771	-	108
Cmeg_Chr2	exon	21297250	21297402	-	152
Cmeg_Chr2	exon	21296711	21297184	-	473
Cmeg_Chr2	exon	21296411	21296648	-	237
Cmeg_Chr2	exon	21295667	21295778	-	111
Cmeg_Chr2	exon	21295288	21295605	-	317
Cmeg_Chr2	exon	21294623	21295224	-	601
Cmeg_Chr2	exon	21294043	21294558	-	515
Cmeg_Chr2	exon	21293799	21293979	-	180
Cmeg_Chr2	exon	21292673	21292841	-	168
Cmeg_Chr2	exon	21292413	21292543	-	130
Cmeg_Chr2	CDS	21297663	21297771	-	108
Cmeg_Chr2	CDS	21297250	21297402	-	152
Cmeg_Chr2	CDS	21296711	21297184	-	473
Cmeg_Chr2	CDS	21296411	21296648	-	237
Cmeg_Chr2	CDS	21295667	21295778	-	111
Cmeg_Chr2	CDS	21295288	21295605	-	317
Cmeg_Chr2	CDS	21294623	21295224	-	601
Cmeg_Chr2	CDS	21294043	21294558	-	515
Cmeg_Chr2	CDS	21293799	21293979	-	180
Cmeg_Chr2	CDS	21292673	21292841	-	168
Cmeg_Chr2	CDS	21292413	21292543	-	130
Cmeg_Chr2	mRNA	21299450	21304937	-	5487
Cmeg_Chr2	exon	21299450	21299956	-	506
Cmeg_Chr2	exon	21300025	21300540	-	515
Cmeg_Chr2	exon	21300605	21301197	-	592
Cmeg_Chr2	exon	21301262	21301507	-	245
Cmeg_Chr2	exon	21301612	21301726	-	114
Cmeg_Chr2	exon	21301797	21302034	-	237
Cmeg_Chr2	exon	21302093	21302566	-	473
Cmeg_Chr2	exon	21302641	21302790	-	149
Cmeg_Chr2	exon	21304829	21304937	-	108
Cmeg_Chr2	CDS	21304829	21304937	-	108
Cmeg_Chr2	CDS	21302641	21302790	-	149
Cmeg_Chr2	CDS	21302093	21302566	-	473
Cmeg_Chr2	CDS	21301797	21302034	-	237
Cmeg_Chr2	CDS	21301612	21301726	-	114
Cmeg_Chr2	CDS	21301262	21301507	-	245
Cmeg_Chr2	CDS	21300605	21301197	-	592
Cmeg_Chr2	CDS	21300025	21300540	-	515
Cmeg_Chr2	CDS	21299575	21299956	-	381
Cmeg_Chr2	three_prime_UTR	21299450	21299574	-	124
Cmeg_Chr2	mRNA	30176117	30180938	-	4821
Cmeg_Chr2	exon	30176117	30177194	-	1077
Cmeg_Chr2	exon	30177268	30177460	-	192
Cmeg_Chr2	exon	30177522	30177904	-	382
Cmeg_Chr2	exon	30177958	30178119	-	161
Cmeg_Chr2	exon	30178179	30178513	-	334
Cmeg_Chr2	exon	30180252	30180938	-	686
Cmeg_Chr2	CDS	30180252	30180938	-	686
Cmeg_Chr2	CDS	30178179	30178513	-	334
Cmeg_Chr2	CDS	30177958	30178119	-	161
Cmeg_Chr2	CDS	30177522	30177904	-	382
Cmeg_Chr2	CDS	30177268	30177460	-	192
Cmeg_Chr2	CDS	30176117	30177194	-	1077
Cmeg_Chr2	mRNA	62571871	62662857	-	90986
Cmeg_Chr2	exon	62571871	62572018	-	147
Cmeg_Chr2	exon	62592718	62593004	-	286
Cmeg_Chr2	exon	62615852	62616610	-	758
Cmeg_Chr2	exon	62656680	62657226	-	546
Cmeg_Chr2	exon	62662757	62662857	-	100
Cmeg_Chr2	CDS	62662757	62662857	-	100
Cmeg_Chr2	CDS	62656680	62657226	-	546
Cmeg_Chr2	CDS	62615852	62616610	-	758
Cmeg_Chr2	CDS	62592718	62593004	-	286
Cmeg_Chr2	CDS	62571871	62572018	-	147
Cmeg_Chr2	mRNA	103363965	103371140	-	7175
Cmeg_Chr2	exon	103363965	103364570	-	605
Cmeg_Chr2	exon	103364639	103364907	-	268
Cmeg_Chr2	exon	103364972	103365200	-	228
Cmeg_Chr2	exon	103365256	103365454	-	198
Cmeg_Chr2	exon	103367005	103367363	-	358
Cmeg_Chr2	exon	103367421	103367610	-	189
Cmeg_Chr2	exon	103367672	103367913	-	241
Cmeg_Chr2	exon	103367966	103368118	-	152
Cmeg_Chr2	exon	103368176	103368364	-	188
Cmeg_Chr2	exon	103370101	103370312	-	211
Cmeg_Chr2	exon	103370385	103370588	-	203
Cmeg_Chr2	exon	103370647	103370709	-	62
Cmeg_Chr2	exon	103370781	103370927	-	146
Cmeg_Chr2	exon	103370997	103371140	-	143
Cmeg_Chr2	five_prime_UTR	103371082	103371140	-	58
Cmeg_Chr2	CDS	103370997	103371081	-	84
Cmeg_Chr2	CDS	103370781	103370927	-	146
Cmeg_Chr2	CDS	103370647	103370709	-	62
Cmeg_Chr2	CDS	103370385	103370588	-	203
Cmeg_Chr2	CDS	103370101	103370312	-	211
Cmeg_Chr2	CDS	103368176	103368364	-	188
Cmeg_Chr2	CDS	103367966	103368118	-	152
Cmeg_Chr2	CDS	103367672	103367913	-	241
Cmeg_Chr2	CDS	103367421	103367610	-	189
Cmeg_Chr2	CDS	103367005	103367363	-	358
Cmeg_Chr2	CDS	103365256	103365454	-	198
Cmeg_Chr2	CDS	103364972	103365200	-	228
Cmeg_Chr2	CDS	103364639	103364907	-	268
Cmeg_Chr2	CDS	103363965	103364570	-	605
Cmeg_Chr2	mRNA	103375205	103390701	+	15496
Cmeg_Chr2	exon	103375205	103375583	+	378
Cmeg_Chr2	exon	103380769	103380918	+	149
Cmeg_Chr2	exon	103386396	103386458	+	62
Cmeg_Chr2	exon	103386560	103386769	+	209
Cmeg_Chr2	exon	103386831	103387048	+	217
Cmeg_Chr2	exon	103387107	103387256	+	149
Cmeg_Chr2	exon	103387324	103387506	+	182
Cmeg_Chr2	exon	103388604	103388872	+	268
Cmeg_Chr2	exon	103388944	103389121	+	177
Cmeg_Chr2	exon	103389187	103389410	+	223
Cmeg_Chr2	exon	103389471	103389608	+	137
Cmeg_Chr2	exon	103389685	103390378	+	693
Cmeg_Chr2	exon	103390436	103390701	+	265
Cmeg_Chr2	five_prime_UTR	103375205	103375483	+	278
Cmeg_Chr2	CDS	103375484	103375583	+	99
Cmeg_Chr2	CDS	103380769	103380918	+	149
Cmeg_Chr2	CDS	103386396	103386458	+	62
Cmeg_Chr2	CDS	103386560	103386769	+	209
Cmeg_Chr2	CDS	103386831	103387048	+	217
Cmeg_Chr2	CDS	103387107	103387256	+	149
Cmeg_Chr2	CDS	103387324	103387506	+	182
Cmeg_Chr2	CDS	103388604	103388872	+	268
Cmeg_Chr2	CDS	103388944	103389121	+	177
Cmeg_Chr2	CDS	103389187	103389410	+	223
Cmeg_Chr2	CDS	103389471	103389608	+	137
Cmeg_Chr2	CDS	103389685	103390378	+	693
Cmeg_Chr2	CDS	103390436	103390696	+	260
Cmeg_Chr2	three_prime_UTR	103390697	103390701	+	4
Cmeg_Chr2	mRNA	103401097	103415118	+	14021
Cmeg_Chr2	exon	103401097	103401172	+	75
Cmeg_Chr2	exon	103401236	103401382	+	146
Cmeg_Chr2	exon	103401451	103401513	+	62
Cmeg_Chr2	exon	103411660	103411767	+	107
Cmeg_Chr2	exon	103411829	103412040	+	211
Cmeg_Chr2	exon	103412112	103412429	+	317
Cmeg_Chr2	exon	103412486	103412956	+	470
Cmeg_Chr2	exon	103413626	103413849	+	223
Cmeg_Chr2	exon	103413905	103414039	+	134
Cmeg_Chr2	exon	103414100	103414530	+	430
Cmeg_Chr2	exon	103414589	103414851	+	262
Cmeg_Chr2	exon	103414915	103415118	+	203
Cmeg_Chr2	CDS	103401097	103401172	+	75
Cmeg_Chr2	CDS	103401236	103401382	+	146
Cmeg_Chr2	CDS	103401451	103401513	+	62
Cmeg_Chr2	CDS	103411660	103411767	+	107
Cmeg_Chr2	CDS	103411829	103412040	+	211
Cmeg_Chr2	CDS	103412112	103412429	+	317
Cmeg_Chr2	CDS	103412486	103412956	+	470
Cmeg_Chr2	CDS	103413626	103413849	+	223
Cmeg_Chr2	CDS	103413905	103414039	+	134
Cmeg_Chr2	CDS	103414100	103414530	+	430
Cmeg_Chr2	CDS	103414589	103414851	+	262
Cmeg_Chr2	CDS	103414915	103415118	+	203
Cmeg_Chr2	mRNA	105552574	105564985	+	12411
Cmeg_Chr2	exon	105552574	105552670	+	96
Cmeg_Chr2	exon	105561019	105561257	+	238
Cmeg_Chr2	exon	105561352	105561383	+	31
Cmeg_Chr2	exon	105561444	105561612	+	168
Cmeg_Chr2	exon	105561669	105561950	+	281
Cmeg_Chr2	exon	105562008	105562030	+	22
Cmeg_Chr2	exon	105562150	105562460	+	310
Cmeg_Chr2	exon	105562514	105562743	+	229
Cmeg_Chr2	exon	105562802	105562976	+	174
Cmeg_Chr2	exon	105564190	105564286	+	96
Cmeg_Chr2	exon	105564351	105564643	+	292
Cmeg_Chr2	exon	105564840	105564985	+	145
Cmeg_Chr2	CDS	105552574	105552670	+	96
Cmeg_Chr2	CDS	105561019	105561257	+	238
Cmeg_Chr2	CDS	105561352	105561383	+	31
Cmeg_Chr2	CDS	105561444	105561612	+	168
Cmeg_Chr2	CDS	105561669	105561950	+	281
Cmeg_Chr2	CDS	105562008	105562030	+	22
Cmeg_Chr2	CDS	105562150	105562460	+	310
Cmeg_Chr2	CDS	105562514	105562743	+	229
Cmeg_Chr2	CDS	105562802	105562976	+	174
Cmeg_Chr2	CDS	105564190	105564286	+	96
Cmeg_Chr2	CDS	105564351	105564643	+	292
Cmeg_Chr2	CDS	105564840	105564985	+	145
Cmeg_Chr3	mRNA	107111573	107112802	-	1229
Cmeg_Chr3	CDS	107111573	107112802	-	1229
Cmeg_Chr5	mRNA	103574121	103575860	-	1739
Cmeg_Chr5	CDS	103574121	103575860	-	1739
Cmeg_Chr5	mRNA	103568556	103570316	-	1760
Cmeg_Chr5	CDS	103568556	103570316	-	1760
Cmeg_Chr3	mRNA	107105766	107107445	-	1679
Cmeg_Chr3	CDS	107105766	107107442	-	1676
Cmeg_Chr5	mRNA	103597694	103599448	-	1754
Cmeg_Chr5	CDS	103597694	103599448	-	1754
Cmeg_Chr4	mRNA	77162118	77164055	+	1937
Cmeg_Chr4	CDS	77162118	77164055	+	1937
Cmeg_Chr5	mRNA	103638817	103640580	-	1763
Cmeg_Chr5	CDS	103638817	103640580	-	1763
Cmeg_Chr5	mRNA	103533403	103534701	-	1298
Cmeg_Chr5	CDS	103533403	103534701	-	1298
Cmeg_Chr5	mRNA	103646636	103647657	-	1021
Cmeg_Chr5	CDS	103646636	103647654	-	1018

[truncated: 1 more sheets: Table S11]
